# Supplementary material for: Tetra(chlorido/iodido)(1,10-phenanthroline)platinum(IV) hemi[di(chlorine/iodine)]
Source: Acta Crystallogr Sect E Struct Rep Online. 2009 Mar 11;65(Pt 4):m379. doi: 10.1107/S1600536809007703 (PMC2969087; doi:10.1107/S1600536809007703)
Supplement: Supplementary file 2 [file e-65-0m379-Isup2.hkl]

# 
# h,k,l, Fc-squared, Fo-squared, sigma(Fo-squared) and status flag 
# 
data_I
_shelx_title ' [PtCl4(phen)]0.5I2' 
_shelx_refln_list_code          4 
_shelx_F_calc_maximum      660.04 
_exptl_crystal_F_000      2423.56 
_reflns_d_resolution_high  0.7997 
 
loop_ 
 _symmetry_equiv_pos_as_xyz 
 'x, y, z' 
 '-x+1/2, -y, z+1/2' 
 '-x, y+1/2, -z+1/2' 
 'x+1/2, -y+1/2, -z' 
 '-x, -y, -z' 
 'x-1/2, y, -z-1/2' 
 'x, -y-1/2, z-1/2' 
 '-x-1/2, y-1/2, z' 
 
_cell_length_a    14.2145 
_cell_length_b    12.7325 
_cell_length_c    17.5746 
_cell_angle_alpha  90.000 
_cell_angle_beta   90.000 
_cell_angle_gamma  90.000 
 
_shelx_F_squared_multiplier     1.000 
 
loop_ 
 _refln_index_h 
 _refln_index_k 
 _refln_index_l 
 _refln_F_squared_calc 
 _refln_F_squared_meas 
 _refln_F_squared_sigma 
 _refln_observed_status 
   2   0   0    32630.95    31948.02    953.25 o 
   4   0   0   405681.81   413785.75   2577.84 o 
   6   0   0    14558.97    15249.27    551.83 o 
   8   0   0     4078.66     3863.99    518.19 o 
  10   0   0    22657.34    20236.75   1076.06 o 
  12   0   0     8509.13     7522.07   1276.41 o 
  14   0   0    26353.39    26642.28   2452.14 o 
  16   0   0     6034.52     3962.40   1364.11 o 
   2   1   0   331034.13   363556.88   1893.10 o 
   4   1   0    35941.09    35315.25    519.71 o 
   6   1   0   221531.92   236015.55   1696.88 o 
   8   1   0    35658.23    35511.28    729.78 o 
  10   1   0    11281.46    10853.95    584.26 o 
  12   1   0     8549.33     7912.87    668.59 o 
  14   1   0     3488.30     3816.40    879.93 o 
  16   1   0     3805.54     4255.61   1004.52 o 
   0   2   0   100295.34   112905.72   2065.65 o 
   2   2   0   115112.56   122406.22   1077.35 o 
   4   2   0   126409.10   134252.58   1467.53 o 
   6   2   0   118193.04   119489.06   2161.14 o 
   8   2   0    82164.96    85800.94   1205.80 o 
  10   2   0     4808.62     5263.96    441.88 o 
  12   2   0    11244.34    11254.06    786.20 o 
  14   2   0     3257.03     3587.41    870.08 o 
  16   2   0     3074.07     2479.61    862.52 o 
   2   3   0   207308.14   199918.02   9236.94 o 
   4   3   0     2869.72     3168.34    278.57 o 
   6   3   0     8027.79     7203.35    337.40 o 
   8   3   0     8163.60     7162.59    366.41 o 
  10   3   0    11105.83     9950.06    601.94 o 
  12   3   0     6793.97     6243.14    671.25 o 
  14   3   0     6307.17     6030.78   1091.94 o 
  16   3   0     1791.55     2564.92    897.74 o 
   0   4   0      295.12      659.32    357.27 o 
   2   4   0      847.29     1359.26    271.63 o 
   4   4   0     3753.57     3364.52    372.94 o 
   6   4   0    16523.93    16074.36    637.81 o 
   8   4   0     3973.78     3644.05    415.86 o 
  10   4   0     7229.24     6338.45    513.19 o 
  12   4   0     1670.51     1723.23    466.75 o 
  14   4   0       78.12     -100.68    374.58 o 
  16   4   0     2148.74     1884.83    834.69 o 
   2   5   0    39663.89    37770.97   1113.52 o 
   4   5   0    62287.73    61835.93   1387.71 o 
   6   5   0        9.10      298.49    220.55 o 
   8   5   0      131.44      134.68    225.02 o 
  10   5   0     4799.42     4861.41    554.57 o 
  12   5   0      349.32      511.38    385.28 o 
  14   5   0        9.64      194.77    505.87 o 
  16   5   0      306.64      809.90    598.26 o 
   0   6   0    45158.83    42728.98   2163.08 o 
   2   6   0      197.56      108.15    256.94 o 
   4   6   0    40870.86    41004.98   1073.04 o 
   6   6   0      398.52      491.16    257.76 o 
   8   6   0    13695.69    12187.91    831.24 o 
  10   6   0    13263.29    13614.73   1240.06 o 
  12   6   0    10039.29     8830.98   1104.08 o 
  14   6   0     4031.37     4042.97    987.96 o 
  16   6   0       66.41     -239.75    444.79 o 
   2   7   0     6102.50     5541.87    730.79 o 
   4   7   0    25916.33    25742.59    923.56 o 
   6   7   0    73515.63    73751.55   1613.55 o 
   8   7   0     1577.22     1927.54    469.19 o 
  10   7   0    34183.93    36230.30   1969.32 o 
  12   7   0     2721.41     2119.13    707.02 o 
  14   7   0     3588.79     3790.29    971.71 o 
   0   8   0    47511.34    46269.16   2634.02 o 
   2   8   0     5166.77     5642.87    813.38 o 
   4   8   0    73328.97    72996.41   1821.37 o 
   6   8   0      161.29      320.60    206.16 o 
   8   8   0    45783.62    46844.50   1440.16 o 
  10   8   0    17631.85    16332.52   1420.17 o 
  12   8   0    19142.23    18698.14   1591.04 o 
  14   8   0     6523.38     6570.22   1236.67 o 
   2   9   0    56172.45    60071.91   3590.52 o 
   4   9   0      529.06      449.47    289.47 o 
   6   9   0    38026.30    38762.64   1320.12 o 
   8   9   0     4282.86     4703.09    630.11 o 
  10   9   0    52411.82    54547.92   2087.06 o 
  12   9   0    12502.95    13878.08   1504.26 o 
  14   9   0    11011.69    11838.03   1394.28 o 
   0  10   0     2957.81     3283.60   1068.55 o 
   2  10   0     4928.70     5330.07    968.35 o 
   4  10   0    42971.70    40215.84   1534.66 o 
   6  10   0     8083.50     6839.55    758.75 o 
   8  10   0    69282.98    72618.07   1975.27 o 
  10  10   0     7921.49     9449.70   1069.28 o 
  12  10   0    15366.04    17215.25   1296.34 o 
   2  11   0    42577.29    42337.91   2196.67 o 
   4  11   0       35.47      -61.38    259.36 o 
   6  11   0    23501.69    23170.53   1313.87 o 
   8  11   0     2665.18     1789.54    473.38 o 
  10  11   0    13802.84    14550.85   1229.68 o 
  12  11   0     6006.09     6051.54    813.29 o 
   0  12   0    47193.70    48292.59   3523.94 o 
   2  12   0     3810.49     3537.27    943.78 o 
   4  12   0    13934.70    14058.79   1107.25 o 
   6  12   0     2498.31     2192.21    613.35 o 
   8  12   0     4110.72     3984.43    993.08 o 
  10  12   0      927.40      805.95    432.90 o 
   2  13   0     3370.84     3678.45    974.88 o 
   4  13   0       80.98        8.07    328.37 o 
   6  13   0     5373.20     4642.96    811.14 o 
   8  13   0      587.94     1045.03    917.52 o 
  10  13   0      363.56      616.45    589.49 o 
   0  14   0       60.40       45.47    717.78 o 
   2  14   0      910.34      344.77    615.94 o 
   4  14   0        5.93     -159.70    360.86 o 
   6  14   0      133.94       -7.72    396.88 o 
   8  14   0       36.62      282.15    346.27 o 
   2  15   0      882.60      654.18    707.76 o 
   4  15   0     1990.96     2114.28    643.87 o 
   1   1   1    10433.10    11466.18    191.87 o 
   2   1   1    22385.54    22675.20    321.29 o 
   3   1   1    25583.02    26039.07    327.83 o 
   4   1   1    11199.45    11886.84    240.58 o 
   5   1   1     5936.03     5401.27    190.55 o 
   6   1   1    57855.46    60879.65    617.73 o 
   7   1   1    54834.73    56498.67    640.25 o 
   8   1   1       71.34      183.89     93.51 o 
   9   1   1     7947.80     7393.38    304.67 o 
  10   1   1     4087.07     3741.27    292.92 o 
  11   1   1      489.61      572.72    179.49 o 
  12   1   1     1013.27     1226.23    264.81 o 
  13   1   1       75.28      214.64    294.24 o 
  14   1   1      422.82      430.80    333.46 o 
  15   1   1      336.71      311.64    348.89 o 
  16   1   1     1613.90     1900.62    545.46 o 
  17   1   1       31.56       60.68    323.83 o 
   0   2   1   267087.59   297308.75   2529.42 o 
   1   2   1    20566.87    21513.93    330.35 o 
   2   2   1     1161.09      896.40    105.60 o 
   3   2   1    25574.08    25083.61    429.32 o 
   4   2   1    57959.96    56861.36    542.24 o 
   5   2   1      117.08      205.74     77.28 o 
   6   2   1    18566.15    18205.23    360.05 o 
   7   2   1      356.08      316.22    101.35 o 
   8   2   1    14828.93    14072.58    387.88 o 
   9   2   1     5831.08     5128.54    274.69 o 
  10   2   1      409.09      385.60    151.42 o 
  11   2   1       31.70       24.25    138.41 o 
  12   2   1    10449.66     9733.32    611.12 o 
  13   2   1     6081.61     5615.39    548.78 o 
  14   2   1    14231.65    15648.18    978.59 o 
  15   2   1       11.62      282.09    348.99 o 
  16   2   1      807.56     1168.75    473.23 o 
  17   2   1      578.10      772.63    384.59 o 
   1   3   1    57166.34    58796.91    805.82 o 
   2   3   1   198652.03   203983.00   1307.77 o 
   3   3   1      256.84      302.65     96.62 o 
   4   3   1    37351.47    40038.34    616.06 o 
   5   3   1    16709.32    16007.41    430.90 o 
   6   3   1   107065.36   111139.79    973.17 o 
   7   3   1     5860.31     5376.80    257.90 o 
   8   3   1     6204.64     5812.61    276.72 o 
   9   3   1      112.38      102.95    121.35 o 
  10   3   1    20290.25    19999.88    621.33 o 
  11   3   1     9888.84     9253.87    461.48 o 
  12   3   1    12170.47    12077.35    590.00 o 
  13   3   1        0.15      169.93    241.18 o 
  14   3   1     6236.88     7046.16    792.16 o 
  15   3   1     2903.57     3173.43    625.43 o 
  16   3   1     6483.83     6667.25    878.88 o 
  17   3   1        3.42       82.65    357.13 o 
   0   4   1   129123.62   133068.25   2871.12 o 
   1   4   1     3227.39     3241.84    307.19 o 
   2   4   1     9356.05     9444.82    339.38 o 
   3   4   1    25918.55    26733.47    610.69 o 
   4   4   1   140907.95   143812.20   1600.42 o 
   5   4   1    94319.05    96668.91   1094.67 o 
   6   4   1    12647.79    12331.36    437.27 o 
   7   4   1     6256.30     5808.31    301.70 o 
   8   4   1    82166.20    82186.71   1171.40 o 
   9   4   1    27283.45    27991.76    673.29 o 
  10   4   1    13503.78    13828.80    553.13 o 
  11   4   1     6921.68     6953.85    439.89 o 
  12   4   1    24901.55    26288.68    873.85 o 
  13   4   1     4395.93     5080.33    572.05 o 
  14   4   1    12275.04    12760.00    945.06 o 
  15   4   1        1.50        6.89    393.60 o 
  16   4   1     2970.22     3358.54    678.06 o 
  17   4   1     1847.26     1636.10    509.42 o 
   1   5   1    13767.46    13556.04    578.95 o 
   2   5   1   140437.95   144354.36   1668.46 o 
   3   5   1    36916.75    36353.66    707.90 o 
   4   5   1    31544.98    32239.23    666.06 o 
   5   5   1    12834.75    12236.41    481.60 o 
   6   5   1    82275.94    82150.48   1118.85 o 
   7   5   1    20865.89    21212.23    617.16 o 
   8   5   1    19226.27    18321.59    605.64 o 
   9   5   1     1575.46     1356.40    243.20 o 
  10   5   1    45540.99    45289.17   1105.51 o 
  11   5   1    10261.62     8803.93    623.81 o 
  12   5   1    10527.14    10185.18    684.91 o 
  13   5   1      126.59     -103.90    266.91 o 
  14   5   1     9952.83    10618.77    884.13 o 
  15   5   1     3115.26     3224.84    659.08 o 
  16   5   1     4832.52     5075.58    783.84 o 
   0   6   1   104175.77   105999.23   2366.22 o 
   1   6   1    48965.48    50188.46   1181.75 o 
   2   6   1      102.90      336.69    203.49 o 
   3   6   1   122392.02   127808.46   1434.94 o 
   4   6   1    88517.66    87748.85   1098.68 o 
   5   6   1     2140.06     2576.12    277.42 o 
   6   6   1    31220.04    30605.03    810.33 o 
   7   6   1      879.58      935.73    235.69 o 
   8   6   1    49547.80    49115.10   1103.18 o 
   9   6   1     1965.53     1609.25    308.08 o 
  10   6   1    13455.08    11385.96    680.63 o 
  11   6   1     1960.67     1805.80    466.71 o 
  12   6   1     5899.81     6048.35    757.88 o 
  13   6   1     4711.92     4788.12    725.27 o 
  14   6   1     2944.23     3151.31    643.63 o 
  15   6   1        1.85      137.42    348.61 o 
  16   6   1     3688.73     3630.74    630.95 o 
   1   7   1     1024.10     1047.61    286.52 o 
   2   7   1    50597.18    53166.42   1342.89 o 
   3   7   1    10974.14    11402.99    525.73 o 
   4   7   1    44771.06    45236.79    847.44 o 
   5   7   1       40.05       63.93    127.46 o 
   6   7   1    18632.16    17607.96    653.46 o 
   7   7   1     7913.34     7493.93    524.83 o 
   8   7   1    11600.06    11174.58    590.85 o 
   9   7   1     3925.46     2882.72    448.84 o 
  10   7   1    17449.74    17666.22    871.39 o 
  11   7   1     2255.15     2541.96    537.06 o 
  12   7   1     4143.29     3966.76    645.13 o 
  13   7   1      104.26       29.44    352.38 o 
  14   7   1     4114.33     3691.66    676.29 o 
  15   7   1     1489.97     1569.82    503.45 o 
   0   8   1     7982.42     8795.68    900.12 o 
   1   8   1       63.06      171.01    240.76 o 
   2   8   1     1200.24     1207.49    315.31 o 
   3   8   1     1534.32     1793.63    311.72 o 
   4   8   1    16621.59    16211.56    668.45 o 
   5   8   1    14971.40    14824.60    550.15 o 
   6   8   1    12195.68    11782.14    507.94 o 
   7   8   1     3221.20     2860.11    332.73 o 
   8   8   1    12366.03    12393.07    637.91 o 
   9   8   1     2185.84     2394.90    484.24 o 
  10   8   1     3386.65     2752.39    560.64 o 
  11   8   1      378.26      474.94    362.60 o 
  12   8   1     1514.16     1169.78    458.72 o 
  13   8   1       79.49      465.32    406.49 o 
  14   8   1      189.74      450.97    400.70 o 
  15   8   1        0.96     -306.69    306.69 o 
   1   9   1     8685.67     8237.86    653.07 o 
   2   9   1     3684.23     4032.39    553.41 o 
   3   9   1     1631.84     1646.27    322.18 o 
   4   9   1      389.93      496.43    224.03 o 
   5   9   1     2416.43     2271.54    321.07 o 
   6   9   1        9.12      212.14    174.44 o 
   7   9   1     1554.14     1548.71    279.16 o 
   8   9   1       92.53       47.16    180.51 o 
   9   9   1      108.40       45.31    224.83 o 
  10   9   1       85.30      -25.37    293.11 o 
  11   9   1      140.69      -62.58    293.69 o 
  12   9   1        2.59       97.12    376.86 o 
  13   9   1       23.94      107.64    376.08 o 
  14   9   1      135.10      316.50    379.97 o 
   0  10   1     1164.64     1140.49    524.47 o 
   1  10   1      388.21       67.76    254.02 o 
   2  10   1     1285.40     1125.24    364.79 o 
   3  10   1     1047.99     1038.32    318.85 o 
   4  10   1     5585.27     4740.20    567.35 o 
   5  10   1     2024.00     1775.51    330.88 o 
   6  10   1     5947.79     6300.07    507.57 o 
   7  10   1     1286.00     1111.05    278.11 o 
   8  10   1     2370.50     2737.56    421.01 o 
   9  10   1       20.83      359.35    244.05 o 
  10  10   1     1440.13     1301.48    374.63 o 
  11  10   1       38.73     -228.59    228.59 o 
  12  10   1       99.77      212.86    234.79 o 
  13  10   1       51.26      513.02    244.37 o 
   1  11   1    12491.96    12732.06    905.41 o 
   2  11   1    15766.96    15050.17    969.68 o 
   3  11   1     4355.12     4001.08    555.56 o 
   4  11   1     8028.51     7317.40    574.79 o 
   5  11   1     1779.69     1755.01    353.66 o 
   6  11   1     2319.40     2756.61    422.53 o 
   7  11   1      255.44      272.58    237.80 o 
   8  11   1     5108.46     5185.85    588.90 o 
   9  11   1      817.67      990.53    348.74 o 
  10  11   1     4953.37     4859.11    617.10 o 
  11  11   1     1056.40      902.83    327.71 o 
  12  11   1     1849.33     1863.96    373.74 o 
   0  12   1     9347.83     9604.44   1252.93 o 
   1  12   1     2912.24     2878.12    600.84 o 
   2  12   1     3024.19     3141.80    631.99 o 
   3  12   1     1298.79     1264.17    374.24 o 
   4  12   1    23410.53    21537.70    924.31 o 
   5  12   1     4628.01     4916.45    574.07 o 
   6  12   1     8542.29     8232.49    637.46 o 
   7  12   1       46.48     -211.16    227.80 o 
   8  12   1     9384.08     9242.24    775.71 o 
   9  12   1     4273.35     4296.28    721.08 o 
  10  12   1     5418.79     6018.02    645.35 o 
  11  12   1        2.80     -212.64    212.64 o 
   1  13   1      663.60      751.37    454.96 o 
   2  13   1    29825.12    29201.21   1448.00 o 
   3  13   1     8112.61     7735.80    755.75 o 
   4  13   1     3495.29     3401.21    514.80 o 
   5  13   1      657.13      551.36    309.03 o 
   6  13   1    13940.87    13922.00    803.94 o 
   7  13   1     5843.65     6942.12    757.09 o 
   8  13   1     2758.99     2511.40    539.10 o 
   9  13   1      768.26      881.34    365.02 o 
  10  13   1     5361.17     7267.53    846.78 o 
   0  14   1    33186.47    33533.47   2333.25 o 
   1  14   1     4586.72     3919.25    750.90 o 
   2  14   1      130.47       50.79    303.18 o 
   3  14   1     3488.32     3233.69    599.96 o 
   4  14   1    20098.38    19498.87    962.02 o 
   5  14   1     1520.97     1875.24    424.79 o 
   6  14   1      250.81      744.85    313.91 o 
   7  14   1      278.13       51.44    271.69 o 
   8  14   1     6018.07     6425.63    744.19 o 
   1  15   1     1801.62     1084.36    491.73 o 
   2  15   1    13790.83    15119.90   1023.31 o 
   3  15   1     1362.23     1018.85    338.92 o 
   4  15   1      451.89       -3.12    256.82 o 
   5  15   1      221.87      357.70    276.37 o 
   0   0   2    60013.68    66922.38   1230.94 o 
   1   0   2   181046.50   198922.08   1736.87 o 
   2   0   2    49418.91    55008.15    662.78 o 
   3   0   2    62687.58    60486.18    789.77 o 
   4   0   2    95975.44    98796.86   1456.03 o 
   5   0   2   105670.00   106447.09   1553.36 o 
   6   0   2    11879.38    10939.27    380.33 o 
   7   0   2    15320.32    16469.09    498.34 o 
   8   0   2    70642.38    70546.03   1057.37 o 
   9   0   2    31181.73    29589.73    736.88 o 
  10   0   2      416.74      428.18    176.95 o 
  11   0   2      816.24      807.42    317.66 o 
  12   0   2     9968.22    10881.85    794.12 o 
  13   0   2    19350.70    18758.43   1082.10 o 
  14   0   2     7366.26     7337.31    981.96 o 
  15   0   2       98.20      345.39    511.43 o 
  16   0   2      450.48      526.73    588.88 o 
  17   0   2     4298.40     4623.79   1021.92 o 
   1   1   2   112223.89   118773.49    784.67 o 
   2   1   2   177020.31   188822.28   1680.76 o 
   3   1   2   183366.30   191752.47   1399.93 o 
   4   1   2    16097.83    16716.73    307.51 o 
   5   1   2      584.13      721.16     94.63 o 
   6   1   2    73545.35    74180.06    677.92 o 
   7   1   2   157806.28   163816.50   1203.34 o 
   8   1   2     3458.72     3291.39    210.81 o 
   9   1   2       82.95       93.69     96.13 o 
  10   1   2     5877.79     5697.46    303.48 o 
  11   1   2    28865.12    29288.64    851.04 o 
  12   1   2     7667.63     7306.72    490.58 o 
  13   1   2      428.55      515.73    276.89 o 
  14   1   2     2317.64     2023.10    486.04 o 
  15   1   2     9442.08    10033.52    853.25 o 
  16   1   2     3247.38     3764.05    673.08 o 
  17   1   2       40.30     -298.27    298.27 o 
   0   2   2   307515.19   324003.25   1701.13 o 
   1   2   2    46930.82    49643.21    463.60 o 
   2   2   2    38216.64    39159.25    538.11 o 
   3   2   2      380.57      456.73     85.97 o 
   4   2   2    39494.43    37872.02    510.01 o 
   5   2   2   135038.11   138656.39   1003.43 o 
   6   2   2     4258.03     3845.74    193.91 o 
   7   2   2     1753.90     1728.22    161.31 o 
   8   2   2     7735.49     7169.99    275.33 o 
   9   2   2    38993.51    40312.94    626.89 o 
  10   2   2    10062.20     9417.33    433.40 o 
  11   2   2     1319.78     1274.58    263.39 o 
  12   2   2     8932.63     8265.24    522.21 o 
  13   2   2     8513.28     8543.65    629.36 o 
  14   2   2     6800.94     7669.85    781.58 o 
  15   2   2        5.60      253.15    338.43 o 
  16   2   2     1543.31     1664.27    548.82 o 
  17   2   2     2613.11     3308.09    624.42 o 
   1   3   2   152779.83   161428.63   1021.51 o 
   2   3   2    18618.91    19532.99    384.70 o 
   3   3   2    42882.23    42214.16    626.15 o 
   4   3   2    25121.13    25679.06    461.95 o 
   5   3   2     8369.33     7719.07    298.39 o 
   6   3   2    37744.44    36924.98    593.04 o 
   7   3   2     4778.22     4596.61    253.70 o 
   8   3   2     1016.29      886.40    161.18 o 
   9   3   2       12.46       50.46    139.34 o 
  10   3   2    36855.55    38160.32    855.58 o 
  11   3   2     5543.98     5277.59    407.32 o 
  12   3   2     1851.00     1659.32    316.83 o 
  13   3   2      131.98      261.78    267.25 o 
  14   3   2     2725.10     2675.14    480.49 o 
  15   3   2     3898.17     4463.47    720.86 o 
  16   3   2     1395.97     1793.09    569.00 o 
  17   3   2        6.91      148.02    334.22 o 
   0   4   2   150439.03   164245.67   2402.32 o 
   1   4   2    12620.62    11467.98    426.81 o 
   2   4   2     1177.30     1578.04    166.96 o 
   3   4   2    45761.40    47318.39    734.65 o 
   4   4   2      798.72      793.31    144.97 o 
   5   4   2     1467.55     1502.11    194.82 o 
   6   4   2      636.49      716.31    160.62 o 
   7   4   2      269.04      251.37    125.86 o 
   8   4   2    34974.47    33770.10    685.05 o 
   9   4   2     1265.48     1188.76    247.76 o 
  10   4   2        4.62      -48.50    171.36 o 
  11   4   2     1654.75     1492.34    306.31 o 
  12   4   2     2947.44     2967.07    467.30 o 
  13   4   2      472.15      371.86    307.81 o 
  14   4   2      170.34      235.32    311.52 o 
  15   4   2       34.27      276.56    404.51 o 
  16   4   2      464.08      770.96    435.56 o 
  17   4   2      529.37      800.11    382.70 o 
   1   5   2     1699.02     1968.07    291.91 o 
   2   5   2     3551.48     3411.96    276.45 o 
   3   5   2       24.23      366.48    144.61 o 
   4   5   2    32653.12    31802.36    604.92 o 
   5   5   2    15198.53    15684.24    483.19 o 
   6   5   2    16474.53    16305.46    520.63 o 
   7   5   2     2151.67     2345.11    269.38 o 
   8   5   2     4771.01     4748.07    357.16 o 
   9   5   2     6808.75     6776.57    462.95 o 
  10   5   2     2827.63     2260.60    351.50 o 
  11   5   2    13362.90    11870.76    633.64 o 
  12   5   2      892.02      746.92    322.00 o 
  13   5   2       75.74     -236.76    236.76 o 
  14   5   2     1162.86      611.85    346.92 o 
  15   5   2      115.77      302.15    379.39 o 
  16   5   2      150.52      267.86    384.76 o 
   0   6   2    97286.93   104418.98   2374.55 o 
   1   6   2     3574.63     3719.88    409.25 o 
   2   6   2     5977.14     5953.91    403.07 o 
   3   6   2     2386.97     2948.44    309.97 o 
   4   6   2    20660.43    19658.27    599.89 o 
   5   6   2    12000.30    11072.15    454.32 o 
   6   6   2     2640.43     2462.76    327.86 o 
   7   6   2     1882.37     1582.42    248.49 o 
   8   6   2      164.80       95.92    157.40 o 
   9   6   2     6745.16     6369.42    477.54 o 
  10   6   2      359.15      267.45    222.27 o 
  11   6   2     3431.94     3063.25    425.22 o 
  12   6   2      210.44      188.89    287.83 o 
  13   6   2     3360.58     3770.34    564.69 o 
  14   6   2      262.63     -134.54    302.50 o 
  15   6   2       23.40       -1.93    393.31 o 
  16   6   2      201.20       89.38    327.88 o 
   1   7   2     7473.60     7849.83    564.54 o 
   2   7   2    66974.22    66915.41   1500.81 o 
   3   7   2    19441.58    18724.71    658.74 o 
   4   7   2       17.85      204.65    152.40 o 
   5   7   2    13674.35    12713.65    481.88 o 
   6   7   2     3154.97     2903.25    326.27 o 
   7   7   2    26444.81    25753.21    754.33 o 
   8   7   2     4933.94     3988.26    440.88 o 
   9   7   2     5679.54     5408.67    557.61 o 
  10   7   2     2080.77     1859.96    395.43 o 
  11   7   2    11704.79    11037.41    851.47 o 
  12   7   2     2522.57     2745.24    574.25 o 
  13   7   2       89.95     -116.19    293.20 o 
  14   7   2     1663.44     1338.55    473.95 o 
  15   7   2     3029.28     2915.19    603.45 o 
   0   8   2     1301.94     1031.32    444.38 o 
   1   8   2    28997.06    29309.25   1066.61 o 
   2   8   2     6051.18     6248.61    575.87 o 
   3   8   2    63114.43    63461.04   1364.09 o 
   4   8   2    23671.96    23475.57    790.24 o 
   5   8   2    14172.15    13958.88    531.64 o 
   6   8   2    21735.19    20367.46    650.85 o 
   7   8   2    14008.48    13550.77    591.19 o 
   8   8   2    27788.44    29036.05    978.90 o 
   9   8   2    14207.06    13808.18    725.49 o 
  10   8   2     5336.29     4612.32    663.20 o 
  11   8   2       44.08     -290.83    290.83 o 
  12   8   2     5669.50     5702.92    803.99 o 
  13   8   2     9420.21     8930.28    947.03 o 
  14   8   2      512.72      101.48    421.44 o 
  15   8   2      191.92      180.25    367.67 o 
   1   9   2    54605.39    55537.41   1547.07 o 
   2   9   2    15425.55    14740.45    850.79 o 
   3   9   2    25658.18    24966.97    986.44 o 
   4   9   2    22724.67    21209.00    864.20 o 
   5   9   2    20714.25    19993.35    703.33 o 
   6   9   2    21306.79    21004.91    692.23 o 
   7   9   2    10653.29     9838.36    514.26 o 
   8   9   2     2283.84     2238.30    362.49 o 
   9   9   2     3368.91     3329.41    437.36 o 
  10   9   2    17447.69    17287.60    848.14 o 
  11   9   2    19370.85    19730.31   1025.99 o 
  12   9   2     2344.32     2011.90    484.54 o 
  13   9   2       47.67      -83.81    397.73 o 
  14   9   2     3418.19     2969.31    725.88 o 
   0  10   2    36042.66    34410.31   1857.39 o 
   1  10   2    10479.33    10038.06    762.04 o 
   2  10   2     1911.61     1373.34    390.58 o 
   3  10   2    11073.66    10622.69    685.29 o 
   4  10   2    21552.16    20237.14    898.10 o 
   5  10   2    27957.36    26072.75    906.50 o 
   6  10   2      265.18      154.67    192.87 o 
   7  10   2     6440.86     6184.74    488.94 o 
   8  10   2     6079.14     5909.16    555.50 o 
   9  10   2    24303.99    25734.50    967.55 o 
  10  10   2     5491.74     4972.12    605.74 o 
  11  10   2      550.82      573.09    312.26 o 
  12  10   2     3347.63     2750.86    492.29 o 
  13  10   2     7987.89    10560.71   1029.35 o 
   1  11   2     1216.48     1631.91    448.31 o 
   2  11   2    15552.42    16154.56   1002.19 o 
   3  11   2    11054.31    10071.69    715.98 o 
   4  11   2     1067.11      971.92    332.47 o 
   5  11   2     7895.12     7600.77    575.12 o 
   6  11   2     6902.08     7222.48    598.54 o 
   7  11   2     8967.95     8912.75    711.12 o 
   8  11   2     1988.08     1825.65    397.05 o 
   9  11   2     2199.30     2024.42    412.69 o 
  10  11   2     3839.95     4213.27    580.76 o 
  11  11   2     7336.78     7472.20    671.08 o 
  12  11   2     1057.84     1356.39    325.09 o 
   0  12   2     6712.61     6354.04   1190.30 o 
   1  12   2    10768.67     9595.92    879.56 o 
   2  12   2     4794.02     4186.46    591.32 o 
   3  12   2     6561.19     6283.77    705.66 o 
   4  12   2     8316.30     7458.16    704.29 o 
   5  12   2     3636.17     3400.91    483.30 o 
   6  12   2     1800.67     2068.17    394.47 o 
   7  12   2      758.38     1039.02    387.38 o 
   8  12   2     2404.78     2675.71    499.02 o 
   9  12   2     4520.58     4223.10    566.55 o 
  10  12   2       55.61      185.43    290.22 o 
  11  12   2      102.73     -114.19    269.30 o 
   1  13   2      149.35       36.56    349.03 o 
   2  13   2    11930.98    12847.10    861.62 o 
   3  13   2      424.65      450.60    353.93 o 
   4  13   2      648.09      487.99    315.22 o 
   5  13   2      273.20       69.19    265.01 o 
   6  13   2      677.36      854.04    328.91 o 
   7  13   2     4031.86     3878.94    590.74 o 
   8  13   2      375.76      -30.74    306.07 o 
   9  13   2      148.84      549.98    345.53 o 
  10  13   2      737.32      789.01    359.37 o 
   0  14   2     6099.92     5460.65   1476.16 o 
   1  14   2       49.76      270.47    387.48 o 
   2  14   2       41.02      -44.21    302.41 o 
   3  14   2      680.44     1212.54    410.55 o 
   4  14   2       40.21       66.64    269.13 o 
   5  14   2        2.49       82.52    275.04 o 
   6  14   2        4.42       -2.17    296.07 o 
   7  14   2        1.27      -43.98    294.23 o 
   8  14   2     1093.14      694.55    506.90 o 
   1  15   2      361.80      104.64    307.03 o 
   2  15   2     1273.79     1716.32    447.63 o 
   3  15   2     1733.13     2079.41    455.75 o 
   4  15   2      688.73      815.01    340.50 o 
   5  15   2        5.20       82.76    327.54 o 
   1   1   3    76450.92    78726.73    519.54 o 
   2   1   3    53040.80    53681.67    574.58 o 
   3   1   3      361.36      724.06    103.46 o 
   4   1   3    70653.42    72575.59    732.84 o 
   5   1   3    21139.01    21328.80    440.23 o 
   6   1   3     4917.63     4887.48    209.78 o 
   7   1   3     9032.77     8163.01    259.31 o 
   8   1   3       26.97      136.30     90.97 o 
   9   1   3      474.39      493.37    138.17 o 
  10   1   3     1200.89     1231.04    204.28 o 
  11   1   3     9469.80     9356.32    470.42 o 
  12   1   3     1896.39     1443.66    306.48 o 
  13   1   3        9.89      -24.16    215.41 o 
  14   1   3      437.77      189.20    287.89 o 
  15   1   3     2643.74     3101.47    608.33 o 
  16   1   3      262.17      363.73    400.74 o 
  17   1   3       30.37      149.52    341.27 o 
   0   2   3      118.06      205.72     63.88 o 
   1   2   3    40479.07    42529.91    411.42 o 
   2   2   3      140.90      296.15     66.93 o 
   3   2   3     8560.93     9639.87    245.36 o 
   4   2   3     1063.34     1149.17    140.35 o 
   5   2   3    99956.69   101422.52    970.22 o 
   6   2   3     2012.22     1940.79    163.86 o 
   7   2   3     6616.56     6431.06    268.15 o 
   8   2   3    10165.77     9804.68    337.84 o 
   9   2   3    53138.53    53265.84    868.44 o 
  10   2   3     1227.61      855.05    207.50 o 
  11   2   3     9300.24     8577.57    473.50 o 
  12   2   3     1764.26     2012.35    341.29 o 
  13   2   3    20184.45    20572.36    832.80 o 
  14   2   3     1200.09     1222.70    370.82 o 
  15   2   3       90.19     -261.14    329.94 o 
  16   2   3       13.88     -150.93    354.51 o 
  17   2   3     2365.49     2520.52    562.03 o 
   1   3   3      837.63     1272.56    130.21 o 
   2   3   3     1795.37     2118.24    156.62 o 
   3   3   3    87369.41    86488.54    856.65 o 
   4   3   3       89.43      141.17     79.04 o 
   5   3   3    18037.67    18491.68    399.34 o 
   6   3   3    25204.23    25012.48    490.20 o 
   7   3   3   173445.98   179759.53   1357.99 o 
   8   3   3       10.63       12.50    102.64 o 
   9   3   3     7556.76     7775.66    379.28 o 
  10   3   3     4052.48     3807.90    392.13 o 
  11   3   3    36720.46    36470.05   1003.48 o 
  12   3   3      178.10      101.32    205.48 o 
  13   3   3      339.58      407.67    299.15 o 
  14   3   3      231.75      106.07    288.04 o 
  15   3   3     9452.50    10112.71    908.30 o 
  16   3   3      589.85      475.24    405.05 o 
  17   3   3       25.66     -310.34    310.34 o 
   0   4   3    91077.54    94117.82   1804.14 o 
   1   4   3   181880.36   190546.09   1265.25 o 
   2   4   3    11011.25    10713.36    353.24 o 
   3   4   3   109467.45   111488.03   1060.55 o 
   4   4   3     4135.35     3579.31    246.61 o 
   5   4   3    66691.38    65767.02    834.41 o 
   6   4   3     8423.26     7968.54    336.27 o 
   7   4   3     5773.85     5297.46    288.18 o 
   8   4   3       88.45      192.96    126.99 o 
   9   4   3    71079.81    71975.35   1316.46 o 
  10   4   3       60.89      118.56    178.22 o 
  11   4   3      805.48      515.15    234.30 o 
  12   4   3      291.55      187.89    225.87 o 
  13   4   3    37315.81    36863.42   1389.43 o 
  14   4   3     1273.72     1569.73    419.70 o 
  15   4   3       36.34      413.27    382.67 o 
  16   4   3      308.03      168.37    374.16 o 
  17   4   3     7433.37     9017.48   1042.12 o 
   1   5   3   132035.70   136368.06   1535.87 o 
   2   5   3    15288.24    15414.22    494.23 o 
   3   5   3   120210.26   125548.57   1314.78 o 
   4   5   3      723.85      571.70    149.68 o 
   5   5   3    29191.61    27411.63    586.89 o 
   6   5   3     2730.31     2224.22    248.58 o 
   7   5   3    69359.38    68226.98   1324.48 o 
   8   5   3     3755.62     4064.32    352.77 o 
   9   5   3     4298.51     4021.36    423.72 o 
  10   5   3     1649.65     1420.22    304.52 o 
  11   5   3    38748.34    40764.83   1119.42 o 
  12   5   3     1715.78     1564.67    345.45 o 
  13   5   3       53.29       72.15    259.58 o 
  14   5   3      237.47      243.01    329.52 o 
  15   5   3    14742.09    15488.62    938.23 o 
  16   5   3       49.48     -236.20    347.12 o 
   0   6   3    13873.71    12823.98    877.38 o 
   1   6   3    60002.66    59619.02   1277.44 o 
   2   6   3    28549.20    29801.07    738.98 o 
   3   6   3    46526.91    47185.70    944.83 o 
   4   6   3     8812.45     8520.35    497.47 o 
   5   6   3   107423.80   108242.98   1239.69 o 
   6   6   3    31347.37    31738.88    698.47 o 
   7   6   3    18153.10    17475.07    629.02 o 
   8   6   3     7999.38     7159.01    475.43 o 
   9   6   3    31018.89    29723.22    923.09 o 
  10   6   3     4739.95     4930.18    504.01 o 
  11   6   3       31.52      -17.16    226.10 o 
  12   6   3     1450.71     1579.38    400.89 o 
  13   6   3     7230.31     7390.81    673.10 o 
  14   6   3      284.04      541.98    345.95 o 
  15   6   3       28.75       95.50    316.75 o 
  16   6   3      182.21      160.13    338.48 o 
   1   7   3   111094.30   116792.98   1940.07 o 
   2   7   3    12871.04    12304.99    596.48 o 
   3   7   3    54300.08    53747.57   1084.86 o 
   4   7   3     6348.88     6259.25    428.78 o 
   5   7   3    15066.73    14149.72    501.00 o 
   6   7   3       47.24       44.44    137.04 o 
   7   7   3     9590.73     8914.42    471.80 o 
   8   7   3      377.13      299.49    189.41 o 
   9   7   3     2758.86     2478.43    384.04 o 
  10   7   3      112.96       32.93    215.68 o 
  11   7   3     8491.05     8212.18    599.84 o 
  12   7   3        9.05       69.47    286.64 o 
  13   7   3      643.49      780.97    360.55 o 
  14   7   3       83.82       82.89    355.27 o 
  15   7   3     6396.03     6508.62    822.33 o 
   0   8   3    11903.41    10304.89    957.55 o 
   1   8   3    21245.72    21328.44   1184.16 o 
   2   8   3     1175.96     1228.23    284.73 o 
   3   8   3    31218.44    30084.11    946.41 o 
   4   8   3     1382.02     1438.91    289.12 o 
   5   8   3     4605.82     4908.73    448.12 o 
   6   8   3      395.53      111.02    150.01 o 
   7   8   3      241.51      143.03    185.95 o 
   8   8   3      840.80      814.56    276.41 o 
   9   8   3     4927.01     4760.36    526.91 o 
  10   8   3     1260.84     1029.98    331.48 o 
  11   8   3      595.10      674.32    358.44 o 
  12   8   3      219.12      299.97    366.01 o 
  13   8   3     1978.75     2903.58    628.83 o 
  14   8   3       71.22     -219.65    397.16 o 
  15   8   3       79.48      -96.13    370.84 o 
   1   9   3     3018.50     3123.09    504.97 o 
   2   9   3     1796.57     1724.18    343.13 o 
   3   9   3     1589.51     1624.14    344.46 o 
   4   9   3     4778.69     4606.76    509.42 o 
   5   9   3     1119.91     1261.70    292.51 o 
   6   9   3     1092.43     1138.15    250.77 o 
   7   9   3     5067.89     5226.37    483.35 o 
   8   9   3      177.88      249.51    213.43 o 
   9   9   3      710.59      750.06    305.78 o 
  10   9   3      139.45       -7.74    256.32 o 
  11   9   3      313.08      220.04    324.14 o 
  12   9   3      112.17      138.84    320.74 o 
  13   9   3      315.48     -114.11    339.51 o 
  14   9   3       31.76     -278.20    346.90 o 
   0  10   3     5043.24     5553.13   1172.48 o 
   1  10   3     4090.29     4279.84    593.19 o 
   2  10   3       40.13     -181.00    207.71 o 
   3  10   3    13039.00    13014.73    749.06 o 
   4  10   3        9.75      -83.83    203.78 o 
   5  10   3      544.96      340.11    246.26 o 
   6  10   3      532.66      518.61    212.65 o 
   7  10   3      209.71      561.56    264.46 o 
   8  10   3      108.66      -59.43    213.21 o 
   9  10   3     1433.85     1445.82    356.19 o 
  10  10   3      715.56      600.44    298.56 o 
  11  10   3      309.34      727.16    362.84 o 
  12  10   3      134.13      566.19    389.07 o 
  13  10   3      378.37      263.71    346.44 o 
   1  11   3     2839.08     2507.54    514.76 o 
   2  11   3        5.10       55.14    244.57 o 
   3  11   3    25380.07    24314.20   1053.89 o 
   4  11   3    12273.75    10805.11    741.06 o 
   5  11   3     1675.27     1999.71    359.52 o 
   6  11   3     1106.11     1153.73    315.84 o 
   7  11   3     5115.40     4959.27    585.74 o 
   8  11   3      440.62      514.79    305.39 o 
   9  11   3     1495.23     1528.44    431.03 o 
  10  11   3      807.27      733.34    326.53 o 
  11  11   3     3250.75     3344.48    606.75 o 
  12  11   3        7.39      -67.80    238.87 o 
   0  12   3     6045.12     7818.78   1187.85 o 
   1  12   3    13250.12    13488.64    986.83 o 
   2  12   3      215.10      329.18    272.21 o 
   3  12   3    18311.24    17708.80    961.21 o 
   4  12   3     2170.11     2300.16    482.89 o 
   5  12   3    10921.75    11366.14    713.30 o 
   6  12   3      539.02      214.19    312.07 o 
   7  12   3     1968.68     2317.26    546.13 o 
   8  12   3      205.47      273.94    355.58 o 
   9  12   3     9080.50     8301.39    822.05 o 
  10  12   3      456.89      273.03    285.53 o 
  11  12   3       71.08      193.95    261.00 o 
   1  13   3    18250.04    16829.52    978.04 o 
   2  13   3     2512.77     2710.43    522.91 o 
   3  13   3    20467.72    19651.95   1056.30 o 
   4  13   3      120.63       84.41    313.84 o 
   5  13   3     5707.12     5563.85    690.92 o 
   6  13   3       25.93      -26.24    305.59 o 
   7  13   3    10311.14     9709.32    909.35 o 
   8  13   3      176.61     -118.78    279.72 o 
   9  13   3      437.68      313.74    307.15 o 
   0  14   3      251.21      -39.97    473.47 o 
   1  14   3     9412.80     9017.32    870.10 o 
   2  14   3       85.69       87.39    313.53 o 
   3  14   3     2652.96     2054.40    549.84 o 
   4  14   3      352.95     -213.81    340.32 o 
   5  14   3    16639.33    18559.09   1201.14 o 
   6  14   3       57.37      -74.64    306.11 o 
   7  14   3     2326.25     2369.56    510.95 o 
   8  14   3      949.05      351.76    316.92 o 
   1  15   3     2754.16     2549.96    553.13 o 
   2  15   3      118.88      127.56    365.60 o 
   3  15   3     7424.72     8402.62    820.42 o 
   4  15   3       35.40      -48.14    260.73 o 
   5  15   3     3399.55     2885.24    545.65 o 
   0   0   4    42820.86    42289.41   1339.94 o 
   1   0   4    86765.89    93580.16    880.60 o 
   2   0   4     2078.96     2694.27    175.34 o 
   3   0   4    37228.20    38910.28    721.18 o 
   4   0   4     9699.82     9220.06    413.20 o 
   5   0   4   319525.16   332406.41   2564.86 o 
   6   0   4     5670.19     6118.00    403.29 o 
   7   0   4    18053.03    16684.50    657.00 o 
   8   0   4    33723.29    32860.00    942.97 o 
   9   0   4   136630.78   147025.17   2081.13 o 
  10   0   4       32.66       16.36    178.37 o 
  11   0   4    18309.50    18329.60    843.92 o 
  12   0   4     3132.33     3538.18    599.68 o 
  13   0   4    42614.74    45607.43   1716.69 o 
  14   0   4     2773.43     2338.51    574.81 o 
  15   0   4      281.43      174.63    479.92 o 
  16   0   4      796.36      853.02    645.23 o 
  17   0   4     6010.27     5914.32   1149.81 o 
   1   1   4   126288.51   129545.85    807.05 o 
   2   1   4     4858.81     4936.17    137.23 o 
   3   1   4    30624.40    28403.43    401.14 o 
   4   1   4     4403.36     4376.01    217.51 o 
   5   1   4    51536.65    50979.27    690.22 o 
   6   1   4     7332.48     6833.71    299.26 o 
   7   1   4   158470.61   165095.19   1406.38 o 
   8   1   4      378.41      584.63    158.20 o 
   9   1   4     5055.87     4839.04    329.32 o 
  10   1   4     7974.36     8019.94    392.12 o 
  11   1   4    59854.03    61445.32   1146.76 o 
  12   1   4     1957.96     1895.23    304.43 o 
  13   1   4      108.86      246.72    245.28 o 
  14   1   4      995.14     1285.43    335.51 o 
  15   1   4    15531.42    16541.20   1057.87 o 
  16   1   4      758.65      946.78    462.98 o 
  17   1   4       18.73      334.33    356.91 o 
   0   2   4    23992.52    23353.01    362.95 o 
   1   2   4    52461.60    52452.63    503.96 o 
   2   2   4     4614.84     4331.37    152.32 o 
   3   2   4   118986.46   123234.17    946.20 o 
   4   2   4     1200.25     1191.94    143.42 o 
   5   2   4    11011.42    10094.73    337.62 o 
   6   2   4       71.15      129.56    103.64 o 
   7   2   4    23164.69    22699.92    547.30 o 
   8   2   4      578.74      705.92    165.51 o 
   9   2   4    36618.89    35499.92    732.46 o 
  10   2   4     2827.43     2549.38    278.09 o 
  11   2   4      392.04      541.56    207.46 o 
  12   2   4     2084.49     1984.65    322.59 o 
  13   2   4    28006.09    28589.82    982.51 o 
  14   2   4      791.39     1321.92    383.61 o 
  15   2   4      191.05      520.88    406.91 o 
  16   2   4      368.52      702.05    417.78 o 
  17   2   4     5171.90     6427.30    845.67 o 
   1   3   4      237.00      369.08     76.33 o 
   2   3   4      494.73      592.11    106.68 o 
   3   3   4    20889.00    21200.81    382.57 o 
   4   3   4     5717.92     5483.23    307.56 o 
   5   3   4     6007.36     5458.21    236.66 o 
   6   3   4    12393.28    12003.19    399.63 o 
   7   3   4    29764.60    29163.97    628.89 o 
   8   3   4      649.43      650.86    163.66 o 
   9   3   4    25098.34    24219.33    628.11 o 
  10   3   4     1793.89     1684.69    272.63 o 
  11   3   4    16078.65    17882.84    670.41 o 
  12   3   4       95.54       32.02    213.96 o 
  13   3   4       50.23       74.81    252.95 o 
  14   3   4       26.32     -146.30    282.13 o 
  15   3   4     6929.86     7573.36    730.25 o 
  16   3   4      135.80       68.50    357.48 o 
  17   3   4      634.62      836.12    423.69 o 
   0   4   4     4833.48     4948.59    278.40 o 
   1   4   4     4020.02     4099.73    199.61 o 
   2   4   4     6013.01     5914.39    251.95 o 
   3   4   4    43039.29    44740.43    680.27 o 
   4   4   4      983.15      948.38    155.65 o 
   5   4   4      593.14      683.47    143.89 o 
   6   4   4     1980.14     1944.48    196.27 o 
   7   4   4    26534.51    24635.97    544.98 o 
   8   4   4      264.84      164.63    130.92 o 
   9   4   4     3523.49     3476.10    319.92 o 
  10   4   4      485.39      478.05    225.04 o 
  11   4   4       81.30       37.57    202.14 o 
  12   4   4      164.31      162.08    235.69 o 
  13   4   4      979.95     1218.36    346.26 o 
  14   4   4       21.74       10.21    302.82 o 
  15   4   4      211.58      137.53    345.64 o 
  16   4   4        9.26     -332.99    337.61 o 
   1   5   4    37423.97    37071.52    724.17 o 
   2   5   4    22803.53    23950.43    522.85 o 
   3   5   4    28656.17    28111.49    631.58 o 
   4   5   4    19659.60    20200.52    525.02 o 
   5   5   4    19269.84    17599.52    452.52 o 
   6   5   4     1587.93     1558.91    214.60 o 
   7   5   4    57741.59    58979.95    871.96 o 
   8   5   4      274.31      296.68    167.15 o 
   9   5   4      527.15      368.08    199.94 o 
  10   5   4     3251.52     3384.57    423.66 o 
  11   5   4       15.31       88.89    210.54 o 
  12   5   4      584.32      581.57    280.80 o 
  13   5   4     1445.56     1839.19    426.16 o 
  14   5   4      115.76       65.23    306.05 o 
  15   5   4      381.22      120.37    344.67 o 
  16   5   4      175.61     -219.72    362.25 o 
   0   6   4      981.84     1207.50    392.51 o 
   1   6   4    52886.99    54494.72   1061.33 o 
   2   6   4      127.66       87.14    131.63 o 
   3   6   4     3536.05     3695.23    304.59 o 
   4   6   4     5857.79     6022.13    395.64 o 
   5   6   4    37129.97    37287.76    832.01 o 
   6   6   4      117.56      237.40    118.38 o 
   7   6   4      163.47      292.58    168.55 o 
   8   6   4      655.52      761.28    209.45 o 
   9   6   4     6090.12     6273.99    504.89 o 
  10   6   4     3671.18     3328.85    438.05 o 
  11   6   4       40.62       31.24    231.94 o 
  12   6   4     1007.28      914.33    334.35 o 
  13   6   4     2662.57     2240.31    458.92 o 
  14   6   4      313.70       -5.18    326.38 o 
  15   6   4       42.74       52.18    351.32 o 
  16   6   4        7.72      378.33    388.05 o 
   1   7   4   123934.67   127832.41   1766.45 o 
   2   7   4    14214.06    12788.94    603.26 o 
   3   7   4    50941.45    51094.27   1057.57 o 
   4   7   4     2231.90     1939.70    293.40 o 
   5   7   4    20385.44    20805.95    809.20 o 
   6   7   4       55.96      -55.32    128.36 o 
   7   7   4     5573.98     5373.16    434.99 o 
   8   7   4       40.46      182.89    172.31 o 
   9   7   4     2144.34     2268.88    338.52 o 
  10   7   4       61.63      188.69    261.31 o 
  11   7   4    16511.24    15819.50    784.00 o 
  12   7   4      112.54      -85.85    244.51 o 
  13   7   4        1.44      377.69    397.20 o 
  14   7   4      125.78      185.94    422.13 o 
  15   7   4     4828.71     5344.36    788.50 o 
   0   8   4    11326.27    11370.88    993.14 o 
   1   8   4    44109.20    45628.49   1152.72 o 
   2   8   4     2340.17     2473.22    375.80 o 
   3   8   4    25110.83    25663.59    897.13 o 
   4   8   4     8030.04     8271.43    510.11 o 
   5   8   4    70901.45    70173.27   1376.44 o 
   6   8   4     2633.35     2334.41    292.13 o 
   7   8   4     7300.47     6913.36    515.43 o 
   8   8   4     1878.87     2007.00    365.94 o 
   9   8   4    23532.77    24255.76    935.11 o 
  10   8   4      504.32      550.10    294.45 o 
  11   8   4      206.95       85.08    257.14 o 
  12   8   4       73.70      514.62    534.73 o 
  13   8   4     6059.15     7071.89   1345.35 o 
  14   8   4      261.62      503.17    445.09 o 
  15   8   4        6.75      467.77    418.49 o 
   1   9   4    34671.43    34818.16   1076.72 o 
   2   9   4    13819.54    13318.66    712.51 o 
   3   9   4    82267.83    86255.24   1717.96 o 
   4   9   4     3754.51     4125.82    509.26 o 
   5   9   4    13937.11    13809.70    686.36 o 
   6   9   4     6569.14     5998.46    445.71 o 
   7   9   4    21687.98    21500.95    809.88 o 
   8   9   4     1195.17     1063.85    291.41 o 
   9   9   4     5409.77     5577.98    590.08 o 
  10   9   4       59.12      135.36    301.81 o 
  11   9   4    14759.99    15183.46    947.90 o 
  12   9   4      113.25      104.57    352.45 o 
  13   9   4        0.10      286.59    331.62 o 
  14   9   4       34.41      251.45    316.04 o 
   0  10   4     9394.45     7545.48    995.38 o 
   1  10   4    51004.56    52601.74   1392.86 o 
   2  10   4      462.69      175.62    248.53 o 
   3  10   4    64399.00    66410.80   1586.38 o 
   4  10   4     4157.43     4415.29    571.13 o 
   5  10   4    20130.36    19574.58    912.06 o 
   6  10   4      339.61      144.52    217.51 o 
   7  10   4     4107.78     4074.50    510.39 o 
   8  10   4       30.91       61.51    294.92 o 
   9  10   4    16264.59    14941.22    840.28 o 
  10  10   4      922.65      784.96    361.50 o 
  11  10   4      326.07      269.78    383.47 o 
  12  10   4      197.25      357.71    382.53 o 
  13  10   4     8036.98     7448.85    818.18 o 
   1  11   4    18065.25    16853.78    876.12 o 
   2  11   4     4281.69     4355.13    568.59 o 
   3  11   4    29435.96    28555.20   1122.26 o 
   4  11   4     1077.03      739.28    328.37 o 
   5  11   4     1475.75     1572.79    412.72 o 
   6  11   4      244.02      130.43    292.44 o 
   7  11   4    20019.39    18745.83   1011.48 o 
   8  11   4     2256.91     1872.04    481.87 o 
   9  11   4      401.61      307.90    336.77 o 
  10  11   4      459.31      570.80    364.05 o 
  11  11   4     8620.37     9589.51    838.15 o 
  12  11   4      256.28       52.49    266.77 o 
   0  12   4      111.08      150.98    475.22 o 
   1  12   4     7626.41     7808.40    692.11 o 
   2  12   4      183.24       56.46    261.06 o 
   3  12   4      193.12      212.47    296.97 o 
   4  12   4      776.72      747.47    413.02 o 
   5  12   4    20366.92    20565.92   1189.32 o 
   6  12   4      145.19       37.99    343.81 o 
   7  12   4      234.02        3.66    324.76 o 
   8  12   4     1425.00     1274.15    443.38 o 
   9  12   4     8938.88     9776.30    830.94 o 
  10  12   4       51.70      577.46    324.42 o 
  11  12   4      793.87      902.64    481.51 o 
   1  13   4     1102.30      983.64    385.01 o 
   2  13   4      342.86      284.31    362.06 o 
   3  13   4     2944.39     3742.71    675.46 o 
   4  13   4       20.37     -305.92    305.92 o 
   5  13   4      469.18      606.96    376.47 o 
   6  13   4       49.03     -286.94    295.17 o 
   7  13   4     3163.20     3417.71    646.70 o 
   8  13   4       25.81      111.63    299.37 o 
   9  13   4      131.16     -243.59    243.59 o 
   0  14   4      316.67      -56.84    490.82 o 
   1  14   4     1235.08     1144.80    465.12 o 
   2  14   4      340.07      771.98    416.34 o 
   3  14   4      538.98      210.36    392.56 o 
   4  14   4      178.55      177.40    320.91 o 
   5  14   4        2.25      262.39    332.56 o 
   6  14   4      185.72      289.20    317.62 o 
   7  14   4     1399.04     1430.40    388.70 o 
   1  15   4     2899.77     2940.01    582.13 o 
   2  15   4      755.74      567.21    404.18 o 
   3  15   4      196.59      317.40    356.96 o 
   4  15   4        7.15      195.07    288.22 o 
   1   1   5    67570.91    71999.73    609.24 o 
   2   1   5   203964.52   209688.09   1240.47 o 
   3   1   5     3574.92     3025.86    162.21 o 
   4   1   5    24200.03    23419.68    397.37 o 
   5   1   5     4205.05     4443.31    247.44 o 
   6   1   5       46.80      217.08    112.09 o 
   7   1   5    27611.98    25986.56    586.48 o 
   8   1   5     1501.64     1300.44    201.41 o 
   9   1   5     1554.70     1610.33    227.07 o 
  10   1   5      831.41      928.33    203.27 o 
  11   1   5     4357.39     3918.52    352.50 o 
  12   1   5     3901.59     3795.98    405.54 o 
  13   1   5      587.39      481.83    276.57 o 
  14   1   5      450.12      354.74    286.90 o 
  15   1   5      432.45      564.54    343.82 o 
  16   1   5      453.94      583.00    408.16 o 
  17   1   5        5.36       22.66    364.87 o 
   0   2   5    25349.51    26460.00    615.10 o 
   1   2   5    42723.03    44182.38    498.75 o 
   2   2   5     9706.17     9424.98    247.82 o 
   3   2   5      242.82      461.05     76.81 o 
   4   2   5    24013.73    23651.82    418.12 o 
   5   2   5    23951.35    22795.85    497.56 o 
   6   2   5    24939.63    24617.95    550.53 o 
   7   2   5      778.16      744.51    164.37 o 
   8   2   5    17992.55    17175.81    514.65 o 
   9   2   5    32496.82    32861.41    730.64 o 
  10   2   5     1351.06     1409.69    236.18 o 
  11   2   5     6091.36     6516.25    439.77 o 
  12   2   5     1071.15     1303.02    285.81 o 
  13   2   5    18943.09    19028.29    835.57 o 
  14   2   5     1275.10     1320.40    353.32 o 
  15   2   5       47.62     -114.01    310.99 o 
  16   2   5      420.74      766.41    459.24 o 
  17   2   5     1202.70      774.80    429.97 o 
   1   3   5     5263.48     4854.77    180.40 o 
   2   3   5    26424.13    26454.62    379.50 o 
   3   3   5    18706.41    17691.00    363.43 o 
   4   3   5    47720.54    46578.30    597.35 o 
   5   3   5    14241.79    13961.32    425.48 o 
   6   3   5    61116.91    61498.55    881.10 o 
   7   3   5    79655.04    80487.41   1053.89 o 
   8   3   5    11789.86    11710.04    445.17 o 
   9   3   5     1152.87     1272.35    217.93 o 
  10   3   5    13857.32    13371.47    518.84 o 
  11   3   5    29199.30    29539.10    848.96 o 
  12   3   5     1528.25     1323.05    305.59 o 
  13   3   5      843.50      967.44    296.91 o 
  14   3   5     1332.74     1493.06    369.24 o 
  15   3   5     6838.69     7612.82    757.59 o 
  16   3   5     1298.60     1614.07    610.82 o 
   0   4   5   266160.44   279686.97   1970.25 o 
   1   4   5    57319.17    58482.33    587.00 o 
   2   4   5     3352.36     3066.19    213.53 o 
   3   4   5    28000.28    28435.21    521.67 o 
   4   4   5    68224.13    67370.00    877.27 o 
   5   4   5    63031.69    60027.38    779.52 o 
   6   4   5      112.95       88.93    100.59 o 
   7   4   5    11596.50    10682.68    423.10 o 
   8   4   5     4722.64     4879.38    332.36 o 
   9   4   5    40000.96    39949.39    838.91 o 
  10   4   5    11164.60    10605.07    532.06 o 
  11   4   5      885.12      924.51    252.35 o 
  12   4   5     5694.13     5238.99    516.62 o 
  13   4   5    18519.69    18608.14    857.07 o 
  14   4   5     4960.38     5711.70    679.55 o 
  15   4   5      168.06      342.07    435.31 o 
  16   4   5     2294.14     2460.70    679.86 o 
   1   5   5    66971.48    67885.17    779.16 o 
   2   5   5    83145.15    83274.56    883.98 o 
   3   5   5    66283.10    65981.95    959.05 o 
   4   5   5     1584.47     1673.76    205.03 o 
   5   5   5    15090.67    14342.65    465.96 o 
   6   5   5    32200.35    31001.62    609.28 o 
   7   5   5    28269.98    29133.46    747.72 o 
   8   5   5    11433.18    10459.34    462.94 o 
   9   5   5     6291.16     6239.40    405.42 o 
  10   5   5    15915.37    15990.68    715.41 o 
  11   5   5    11784.25    11532.87    643.95 o 
  12   5   5     6891.28     6810.38    578.12 o 
  13   5   5       65.50      113.83    268.90 o 
  14   5   5     4211.25     5092.98    736.43 o 
  15   5   5     7654.25     9395.55    930.67 o 
  16   5   5     2208.95     2026.94    490.53 o 
   0   6   5      807.90      663.81    252.15 o 
   1   6   5    43493.24    43518.14    949.15 o 
   2   6   5    11357.75    10563.05    394.30 o 
   3   6   5    64320.16    64100.28    938.97 o 
   4   6   5    33010.17    32604.05    749.00 o 
   5   6   5    34028.21    35261.61    756.10 o 
   6   6   5    15085.91    13897.97    446.37 o 
   7   6   5     3764.82     3643.51    360.62 o 
   8   6   5    52061.89    53843.04   1020.72 o 
   9   6   5    19325.62    19162.56    765.99 o 
  10   6   5     1074.40     1406.90    308.32 o 
  11   6   5      364.63      519.44    266.39 o 
  12   6   5     5204.48     6090.93    691.33 o 
  13   6   5     4774.91     5561.57    698.32 o 
  14   6   5     2453.97     2068.99    583.40 o 
  15   6   5        1.41      -76.32    386.77 o 
   1   7   5    58479.18    60344.60   1213.58 o 
   2   7   5    35639.61    35973.10    965.76 o 
   3   7   5    44550.70    44387.86    993.30 o 
   4   7   5     1726.25     1795.31    266.00 o 
   5   7   5     7006.13     6639.86    450.58 o 
   6   7   5     7303.58     7083.87    385.54 o 
   7   7   5     3806.56     3223.02    370.03 o 
   8   7   5       47.53      201.27    185.78 o 
   9   7   5      843.87      580.06    233.53 o 
  10   7   5     3569.68     3377.78    474.26 o 
  11   7   5     5569.35     5080.30    713.98 o 
  12   7   5     1886.40     1545.64    429.68 o 
  13   7   5      230.30      760.45    458.42 o 
  14   7   5     2159.96     1931.96    567.00 o 
  15   7   5     2626.75     2476.52    567.41 o 
   0   8   5    23168.55    23301.12   1074.67 o 
   1   8   5     4460.16     4324.07    463.42 o 
   2   8   5     5359.06     5502.85    473.65 o 
   3   8   5     7291.17     6899.64    523.95 o 
   4   8   5     4581.37     4836.21    452.76 o 
   5   8   5     7815.83     7751.15    509.86 o 
   6   8   5      149.86      184.70    199.46 o 
   7   8   5     2040.53     2107.20    332.28 o 
   8   8   5     2302.19     2110.26    345.19 o 
   9   8   5     1273.41     1133.56    335.94 o 
  10   8   5     1964.65     1943.28    397.30 o 
  11   8   5       91.40     -120.92    255.03 o 
  12   8   5     1433.76      958.56    362.34 o 
  13   8   5      180.66       67.24    332.68 o 
  14   8   5      898.15      886.44    603.18 o 
   1   9   5     1198.83      847.29    275.92 o 
   2   9   5     3922.98     3586.73    456.10 o 
   3   9   5      165.58      274.32    248.16 o 
   4   9   5     9368.11     9389.85    627.21 o 
   5   9   5      207.73      310.56    208.28 o 
   6   9   5     1841.10     1793.55    345.20 o 
   7   9   5      426.67      263.57    269.56 o 
   8   9   5      680.60      490.88    313.01 o 
   9   9   5       66.12      349.85    324.33 o 
  10   9   5      955.53     1114.86    407.17 o 
  11   9   5      313.15      205.94    355.45 o 
  12   9   5       41.16     -151.88    315.18 o 
  13   9   5      112.61     -135.05    345.35 o 
  14   9   5       10.38      121.08    299.89 o 
   0  10   5      172.67      108.43    300.47 o 
   1  10   5     3868.69     3677.94    494.15 o 
   2  10   5       78.76      162.58    219.53 o 
   3  10   5     6076.37     5947.83    580.75 o 
   4  10   5      778.72      834.11    307.15 o 
   5  10   5     1394.76     1159.52    405.12 o 
   6  10   5      280.15      113.39    268.29 o 
   7  10   5       15.13     -239.50    239.50 o 
   8  10   5      413.34      477.72    329.22 o 
   9  10   5      318.13     -148.46    284.36 o 
  10  10   5      304.53      283.65    286.29 o 
  11  10   5      672.13      548.59    409.50 o 
  12  10   5      670.03      907.83    439.06 o 
  13  10   5      102.99       10.40    277.31 o 
   1  11   5    20327.10    20348.55    958.44 o 
   2  11   5      189.65      600.61    272.96 o 
   3  11   5     8402.75     7701.62    760.29 o 
   4  11   5     3469.58     3153.48    592.08 o 
   5  11   5     1815.66     1539.20    474.23 o 
   6  11   5     6290.07     5817.93    785.71 o 
   7  11   5      514.90      385.90    318.79 o 
   8  11   5      609.83      637.56    355.37 o 
   9  11   5      308.86      518.28    355.66 o 
  10  11   5     5697.55     5610.34    705.39 o 
  11  11   5     1370.47     1550.90    383.63 o 
  12  11   5      228.50     -184.41    241.24 o 
   0  12   5     5507.68     6688.77    870.80 o 
   1  12   5     8492.51     7923.55    845.42 o 
   2  12   5       55.11      -99.73    266.61 o 
   3  12   5     9291.52     9807.00    871.07 o 
   4  12   5     9794.66     9235.50    856.35 o 
   5  12   5    10835.64    10130.34    876.35 o 
   6  12   5       38.10        2.12    319.78 o 
   7  12   5     1678.61     1713.10    546.07 o 
   8  12   5     4228.41     4187.06    710.97 o 
   9  12   5     4080.68     3961.06    620.11 o 
  10  12   5     1233.70     1522.07    434.34 o 
   1  13   5     4986.15     4584.93    745.65 o 
   2  13   5    12157.80    12720.68    993.25 o 
   3  13   5    14590.57    13760.17   1031.43 o 
   4  13   5     1026.80     1156.29    460.44 o 
   5  13   5     1598.95     1985.48    528.57 o 
   6  13   5     3767.85     3755.69    697.26 o 
   7  13   5     7104.84     8387.13    893.71 o 
   8  13   5      880.28      381.14    385.35 o 
   9  13   5      335.82      382.86    300.64 o 
   0  14   5     4165.29     2838.55    861.90 o 
   1  14   5     6129.51     5968.23    864.63 o 
   2  14   5      660.85      778.64    598.08 o 
   3  14   5     1852.21     1434.71    588.25 o 
   4  14   5     6548.01     6983.00    961.33 o 
   5  14   5     7151.13     7418.74    862.38 o 
   6  14   5     1310.09     1203.75    397.12 o 
   7  14   5      849.11     1392.87    424.76 o 
   1  15   5     1344.26     1268.11    412.06 o 
   2  15   5     5031.29     4851.59    739.22 o 
   3  15   5     3308.06     3235.88    697.17 o 
   4  15   5      465.34      551.06    351.95 o 
   0   0   6   133398.73   137137.00   1593.64 o 
   1   0   6   162641.06   174717.13   1377.88 o 
   2   0   6      565.89      626.81    123.82 o 
   3   0   6    10655.84     9441.30    398.74 o 
   4   0   6   101711.85   102378.27   1777.65 o 
   5   0   6     7519.94     6834.47    419.21 o 
   6   0   6     1327.07     1182.37    255.82 o 
   7   0   6    26229.15    26688.31    862.66 o 
   8   0   6    78975.17    78852.57   1517.67 o 
   9   0   6     8246.38     7607.48    554.24 o 
  10   0   6    11567.00    12414.50    709.12 o 
  11   0   6      211.20      484.84    275.57 o 
  12   0   6    30319.72    32296.96   1178.47 o 
  13   0   6     8076.74     6850.09    847.80 o 
  14   0   6    14321.15    15125.09   1126.99 o 
  15   0   6      465.87      447.70    439.45 o 
  16   0   6     3078.69     2826.76    887.36 o 
  17   0   6      522.59      634.68    629.45 o 
   1   1   6     1752.56     2186.37    153.26 o 
   2   1   6   125935.09   127143.16    866.21 o 
   3   1   6    58407.23    57313.22    497.83 o 
   4   1   6      748.43      775.20    109.18 o 
   5   1   6      274.70      264.46     94.66 o 
   6   1   6   118632.17   121696.69   1215.78 o 
   7   1   6    61444.18    61057.72    904.87 o 
   8   1   6     3034.88     2802.36    275.22 o 
   9   1   6      596.06      413.96    164.87 o 
  10   1   6    28784.74    29033.63    734.04 o 
  11   1   6     3085.98     2881.22    322.05 o 
  12   1   6    12174.60    12286.00    594.71 o 
  13   1   6      802.90      879.20    300.08 o 
  14   1   6     6377.87     7432.78    628.12 o 
  15   1   6      186.13      446.06    312.91 o 
  16   1   6     7288.12     8839.88    870.13 o 
  17   1   6      290.58      461.81    484.38 o 
   0   2   6   168024.67   174259.13   1831.10 o 
   1   2   6    44342.65    45796.18    540.37 o 
   2   2   6     1689.19     1704.12    143.88 o 
   3   2   6    10772.36    10265.22    229.00 o 
   4   2   6    67599.79    65304.07    625.66 o 
   5   2   6   106555.49   108636.38    971.91 o 
   6   2   6     3492.55     3089.95    218.61 o 
   7   2   6       67.60      142.71    127.92 o 
   8   2   6    42548.03    43922.26    824.95 o 
   9   2   6     7660.97     7292.97    384.37 o 
  10   2   6     6857.81     6407.88    386.91 o 
  11   2   6      922.55     1158.35    235.27 o 
  12   2   6    11673.94    11620.33    591.91 o 
  13   2   6      438.49      321.43    247.98 o 
  14   2   6     8921.00     8911.69    651.81 o 
  15   2   6        6.83      306.34    415.63 o 
  16   2   6     2506.74     3039.72    663.90 o 
   1   3   6   109779.75   114676.24    910.89 o 
   2   3   6    21239.76    20801.85    398.19 o 
   3   3   6     3364.52     3020.86    174.45 o 
   4   3   6     5781.99     5280.09    238.86 o 
   5   3   6    10207.87     9493.87    294.53 o 
   6   3   6    25532.74    24585.26    579.00 o 
   7   3   6     5853.28     5462.38    319.90 o 
   8   3   6     9168.19     9193.80    414.77 o 
   9   3   6     1164.41     1157.41    208.41 o 
  10   3   6    17435.63    17403.34    589.40 o 
  11   3   6      377.98      383.19    216.77 o 
  12   3   6     5123.81     5210.52    469.28 o 
  13   3   6      799.75      725.87    273.81 o 
  14   3   6     3181.77     3243.59    557.70 o 
  15   3   6      805.63      821.91    458.60 o 
  16   3   6     1013.12      872.19    442.50 o 
   0   4   6      932.93      994.54    169.97 o 
   1   4   6     4563.24     3984.51    185.78 o 
   2   4   6      523.19      624.97    115.55 o 
   3   4   6    37752.82    37873.58    570.36 o 
   4   4   6     1043.70      788.32    132.30 o 
   5   4   6     3935.58     3571.89    223.33 o 
   6   4   6     6470.97     6271.37    312.12 o 
   7   4   6        5.42      -22.93    111.57 o 
   8   4   6     9552.65     9494.70    430.59 o 
   9   4   6     2100.15     2174.45    281.37 o 
  10   4   6      128.33      293.15    198.00 o 
  11   4   6     1205.05      993.06    256.26 o 
  12   4   6      119.50        9.21    222.44 o 
  13   4   6      507.87      350.66    338.48 o 
  14   4   6       75.83      180.55    357.68 o 
  15   4   6       96.44      205.49    405.90 o 
  16   4   6      280.30      194.26    382.82 o 
   1   5   6    12473.88    12349.59    357.54 o 
   2   5   6      774.44      818.58    128.42 o 
   3   5   6    13230.71    13347.06    405.60 o 
   4   5   6     1252.67     1275.29    198.32 o 
   5   5   6     2568.41     1926.51    229.59 o 
   6   5   6     2221.67     2200.97    255.48 o 
   7   5   6       47.58      151.87    125.57 o 
   8   5   6      730.27      918.89    220.87 o 
   9   5   6     1683.55     1346.11    250.85 o 
  10   5   6      116.56      -33.61    188.07 o 
  11   5   6       17.35       59.31    256.49 o 
  12   5   6      422.89      487.46    342.81 o 
  13   5   6       18.64      374.23    355.27 o 
  14   5   6       10.68     -155.22    328.26 o 
  15   5   6       49.22      -86.58    384.96 o 
  16   5   6       79.08      487.19    394.30 o 
   0   6   6    38164.51    37916.13    971.42 o 
   1   6   6      355.59      298.61    114.37 o 
   2   6   6     1168.22     1261.30    176.18 o 
   3   6   6       38.44       92.29    119.18 o 
   4   6   6    17370.52    16930.44    560.65 o 
   5   6   6     1567.54     1447.41    237.83 o 
   6   6   6      321.12      296.76    149.21 o 
   7   6   6      543.87      554.35    184.38 o 
   8   6   6     3718.64     3585.36    334.66 o 
   9   6   6     4544.81     3998.05    470.43 o 
  10   6   6     1239.98     1077.87    404.59 o 
  11   6   6      368.84      526.19    328.41 o 
  12   6   6     4203.15     3989.92    590.86 o 
  13   6   6     2637.50     2745.51    550.24 o 
  14   6   6     1110.15     1263.88    519.62 o 
  15   6   6       21.75     -160.58    365.51 o 
   1   7   6     5527.77     5687.04    391.97 o 
   2   7   6    44565.40    44239.48   1069.90 o 
   3   7   6     6100.61     5966.19    378.72 o 
   4   7   6     6638.21     6230.61    397.22 o 
   5   7   6      928.20      865.43    229.21 o 
   6   7   6    30625.64    30579.25    831.87 o 
   7   7   6     9014.72     8516.32    560.51 o 
   8   7   6     3446.42     3233.00    435.48 o 
   9   7   6     7496.53     7193.40    588.96 o 
  10   7   6     7384.14     7037.12    621.35 o 
  11   7   6     2699.88     2601.57    457.31 o 
  12   7   6     2719.25     2958.77    613.21 o 
  13   7   6      173.03      738.31    471.04 o 
  14   7   6     1374.32      950.78    505.57 o 
  15   7   6     1100.80     1170.95    442.87 o 
   0   8   6    60232.68    60726.15   1686.26 o 
   1   8   6     2709.16     2341.47    333.22 o 
   2   8   6     1796.19     1526.26    299.57 o 
   3   8   6    47333.77    47985.27   1211.47 o 
   4   8   6    54168.20    54248.75   1203.75 o 
   5   8   6      331.98      281.01    235.16 o 
   6   8   6    13144.37    12704.46    819.56 o 
   7   8   6     8706.89     8304.69    648.40 o 
   8   8   6    22508.36    22643.65    908.77 o 
   9   8   6     2507.68     1908.31    398.85 o 
  10   8   6    10729.44    11016.39    707.59 o 
  11   8   6      310.93       90.62    287.64 o 
  12   8   6     5906.02     5984.81    622.57 o 
  13   8   6     2645.48     2286.52    515.46 o 
  14   8   6     1987.52     2117.99    450.16 o 
   1   9   6    20825.28    20883.72    776.30 o 
   2   9   6    74169.20    77929.59   1618.98 o 
   3   9   6      365.15      305.79    293.44 o 
   4   9   6    16411.81    15871.09    911.66 o 
   5   9   6     7647.06     7503.85    629.26 o 
   6   9   6    27693.53    28105.89   1103.61 o 
   7   9   6      468.17      471.22    300.73 o 
   8   9   6    11222.01    10775.10    997.40 o 
   9   9   6     1999.13     1877.45    465.04 o 
  10   9   6    14414.77    14883.92    939.42 o 
  11   9   6     6014.28     5856.70    720.44 o 
  12   9   6     4602.80     4565.63    682.75 o 
  13   9   6       13.96     -162.15    310.06 o 
   0  10   6    48144.82    51020.00   1769.81 o 
   1  10   6      842.23      755.31    306.02 o 
   2  10   6     1617.13     1570.58    426.46 o 
   3  10   6      840.57      823.43    339.81 o 
   4  10   6    43211.43    43087.59   1535.61 o 
   5  10   6     7473.78     6858.22    733.63 o 
   6  10   6     6823.66     5778.86    641.94 o 
   7  10   6    10155.17     8870.11    726.26 o 
   8  10   6    14272.60    13944.47    898.20 o 
   9  10   6     5247.06     5658.71    696.27 o 
  10  10   6     5914.85     6040.18    669.46 o 
  11  10   6      655.71      797.95    457.43 o 
  12  10   6     3779.99     3239.68    577.81 o 
   1  11   6     3714.47     3713.14    533.27 o 
   2  11   6    26729.28    27125.83   1259.15 o 
   3  11   6     1301.28     1834.45    474.34 o 
   4  11   6     2613.82     2056.11    504.21 o 
   5  11   6     3054.12     2762.38    587.69 o 
   6  11   6    14849.94    14842.11   1017.02 o 
   7  11   6     1908.81     1453.93    405.78 o 
   8  11   6     2849.78     2225.39    507.82 o 
   9  11   6     1354.39     1385.13    434.44 o 
  10  11   6     5478.13     5978.74    738.66 o 
  11  11   6     1768.41     1956.61    477.74 o 
   0  12   6    10328.21    10698.42   1312.71 o 
   1  12   6      463.82      234.06    347.05 o 
   2  12   6     1515.24     1721.11    519.02 o 
   3  12   6      570.75      411.94    412.02 o 
   4  12   6     9925.35    10347.77    912.24 o 
   5  12   6       65.22     -164.90    317.79 o 
   6  12   6      788.63     1052.81    456.80 o 
   7  12   6        8.46       65.11    344.14 o 
   8  12   6     2955.54     2657.47    556.57 o 
   9  12   6     1359.10     1525.04    416.52 o 
  10  12   6      752.71      676.59    330.72 o 
   1  13   6     2101.45     1995.55    550.68 o 
   2  13   6     4697.59     5663.85    831.88 o 
   3  13   6      387.32      599.31    509.57 o 
   4  13   6      707.56      719.74    514.21 o 
   5  13   6      121.24     -118.65    399.17 o 
   6  13   6     1228.20      868.45    759.11 o 
   7  13   6     3917.03     4755.70    757.82 o 
   8  13   6       83.10      249.74    343.13 o 
   9  13   6       19.08      -50.09    309.40 o 
   0  14   6       19.65       22.89    487.11 o 
   1  14   6        7.29      212.55    367.94 o 
   2  14   6        4.46      153.93    377.87 o 
   3  14   6     1288.87     1185.66    441.56 o 
   4  14   6        0.26     -300.96    327.92 o 
   5  14   6      197.77     -360.76    360.76 o 
   6  14   6      442.78      827.20    568.29 o 
   1  15   6       59.21       84.75    313.24 o 
   2  15   6     2630.10     2865.65    571.23 o 
   3  15   6      940.24      229.17    302.45 o 
   1   1   7    24038.85    22922.05    395.25 o 
   2   1   7     3008.01     2932.84    179.72 o 
   3   1   7     1300.94     1277.97    109.27 o 
   4   1   7    18983.88    18034.86    346.45 o 
   5   1   7     6370.89     5633.97    235.91 o 
   6   1   7    34119.93    32381.34    543.05 o 
   7   1   7     8865.45     7895.65    366.29 o 
   8   1   7     5339.33     5413.16    332.37 o 
   9   1   7        6.22     -123.32    123.32 o 
  10   1   7     4606.25     4734.56    373.18 o 
  11   1   7     1077.91     1196.49    232.19 o 
  12   1   7      338.59      144.93    217.05 o 
  13   1   7      814.81      919.53    334.14 o 
  14   1   7      255.83      527.73    361.58 o 
  15   1   7        5.95      -47.59    330.31 o 
  16   1   7      506.99      803.55    450.06 o 
   0   2   7   268202.22   280156.72   2328.03 o 
   1   2   7     4290.02     4233.37    206.92 o 
   2   2   7      301.29      251.16     92.07 o 
   3   2   7     4473.58     4454.36    205.94 o 
   4   2   7    68929.69    66886.80    658.81 o 
   5   2   7     4494.80     4469.92    210.18 o 
   6   2   7     1429.65     1355.11    152.71 o 
   7   2   7       55.60       69.65    119.68 o 
   8   2   7     5026.25     5112.30    341.59 o 
   9   2   7      534.95      621.65    185.91 o 
  10   2   7     2620.97     2730.46    315.44 o 
  11   2   7     1142.75     1109.43    243.91 o 
  12   2   7     4062.34     3697.91    421.45 o 
  13   2   7     1641.19     1175.78    332.98 o 
  14   2   7     6133.67     6996.35    726.87 o 
  15   2   7        0.37      226.88    355.04 o 
  16   2   7      909.82     1111.89    474.46 o 
   1   3   7     2567.07     2546.24    182.05 o 
   2   3   7   273246.06   281854.59   1967.59 o 
   3   3   7     7370.76     6868.34    262.56 o 
   4   3   7     7946.25     7541.51    259.32 o 
   5   3   7     1685.30     1711.25    153.64 o 
   6   3   7    56049.23    55766.69    813.18 o 
   7   3   7      683.52      904.71    172.60 o 
   8   3   7    19822.92    19710.80    591.60 o 
   9   3   7      495.86      494.04    178.51 o 
  10   3   7    10019.57    10238.65    477.83 o 
  11   3   7       23.25       47.04    222.56 o 
  12   3   7    16085.18    16149.21    781.40 o 
  13   3   7       77.92      102.30    256.60 o 
  14   3   7     5242.03     5271.28    658.14 o 
  15   3   7       58.23      344.50    365.86 o 
  16   3   7     3694.30     4413.85    706.93 o 
   0   4   7    61265.09    60994.60    922.17 o 
   1   4   7     4103.97     3837.89    210.74 o 
   2   4   7    27371.56    27914.66    512.59 o 
   3   4   7     9197.19     8993.22    291.39 o 
   4   4   7    94300.47    95142.08    923.89 o 
   5   4   7      279.97      290.19    109.46 o 
   6   4   7    31687.62    30541.05    631.88 o 
   7   4   7        3.39      104.75    111.18 o 
   8   4   7    84386.27    88560.27   1242.45 o 
   9   4   7       53.03      103.67    181.36 o 
  10   4   7     1846.21     1895.54    313.88 o 
  11   4   7     1002.97      844.74    288.69 o 
  12   4   7    11998.32    12742.12    730.20 o 
  13   4   7        5.28     -195.32    264.39 o 
  14   4   7     7183.80     6792.83    746.75 o 
  15   4   7        9.42     -101.42    381.42 o 
  16   4   7     2660.06     3091.96    603.06 o 
   1   5   7      862.21      792.99    130.31 o 
   2   5   7   108285.70   110846.11   1050.44 o 
   3   5   7      221.03      213.64    103.17 o 
   4   5   7     7943.09     7655.60    325.86 o 
   5   5   7      492.96      668.58    157.12 o 
   6   5   7    78733.27    80305.22   1120.71 o 
   7   5   7     1620.14     1481.63    231.27 o 
   8   5   7     9342.08     8890.89    460.02 o 
   9   5   7      130.11      446.42    235.57 o 
  10   5   7    34286.26    34026.00   1063.72 o 
  11   5   7       49.96      207.06    257.41 o 
  12   5   7    10131.77    10230.36    678.53 o 
  13   5   7       54.92       66.36    331.30 o 
  14   5   7     7404.45     8244.55    840.82 o 
  15   5   7      128.15     -214.98    382.05 o 
   0   6   7   107830.98   108477.88   1725.80 o 
   1   6   7     2360.10     2345.33    216.74 o 
   2   6   7     3870.27     3917.94    250.50 o 
   3   6   7    15628.47    15344.25    421.64 o 
   4   6   7    66391.89    66835.99   1235.46 o 
   5   6   7      379.45      580.18    197.98 o 
   6   6   7     2016.63     1806.25    276.03 o 
   7   6   7       11.23       66.04    167.08 o 
   8   6   7    25597.71    24730.31    750.26 o 
   9   6   7     1045.79     1121.60    253.87 o 
  10   6   7    21623.91    20293.00    790.12 o 
  11   6   7     1959.97     2320.97    541.13 o 
  12   6   7    16708.32    15786.20    934.93 o 
  13   6   7      376.80      749.58    410.21 o 
  14   6   7     4492.42     5714.55    749.23 o 
  15   6   7        0.35      -18.65    356.86 o 
   1   7   7       30.88       15.21    127.53 o 
   2   7   7    10642.71    10711.30    429.16 o 
   3   7   7     3222.03     3331.03    308.04 o 
   4   7   7    16391.01    16052.99    607.07 o 
   5   7   7     1432.41     1068.46    281.63 o 
   6   7   7    25982.99    25565.42    877.39 o 
   7   7   7     3063.43     2854.55    376.29 o 
   8   7   7     2592.41     2415.95    364.36 o 
   9   7   7      147.46      186.27    240.94 o 
  10   7   7    27115.54    27926.84   1035.92 o 
  11   7   7      141.86      208.27    276.74 o 
  12   7   7     1848.31     2186.03    455.87 o 
  13   7   7      157.86      156.09    334.07 o 
  14   7   7     3982.77     4507.94    635.82 o 
   0   8   7      212.23      362.89    266.39 o 
   1   8   7      569.03      407.96    240.84 o 
   2   8   7     1502.97     1107.19    298.95 o 
   3   8   7       28.79      108.82    226.49 o 
   4   8   7    10256.85    10045.35    570.71 o 
   5   8   7      534.20      328.87    208.05 o 
   6   8   7     4110.60     3786.30    581.34 o 
   7   8   7       19.50      -31.59    258.83 o 
   8   8   7    18576.13    18524.76    847.72 o 
   9   8   7        9.70      -64.62    259.10 o 
  10   8   7      793.30      533.11    311.62 o 
  11   8   7        6.57     -255.83    258.26 o 
  12   8   7     1839.23     2341.72    452.76 o 
  13   8   7      929.40     1040.88    387.04 o 
  14   8   7      636.53      708.41    334.19 o 
   1   9   7     1048.13      990.89    329.96 o 
   2   9   7     2452.75     2279.01    407.93 o 
   3   9   7       66.01      111.73    239.88 o 
   4   9   7     5184.21     5019.48    658.85 o 
   5   9   7      324.97      326.36    257.70 o 
   6   9   7       28.18     -122.16    222.98 o 
   7   9   7      592.60      549.83    321.66 o 
   8   9   7      651.56      736.79    385.37 o 
   9   9   7       15.94     -102.38    276.07 o 
  10   9   7       13.30       13.30    293.88 o 
  11   9   7      170.93      128.73    316.32 o 
  12   9   7      193.84      -23.28    294.13 o 
  13   9   7       19.54     -104.47    266.70 o 
   0  10   7     3036.48     3004.48    773.12 o 
   1  10   7        2.67       78.76    329.73 o 
   2  10   7     2203.97     1433.87    423.51 o 
   3  10   7      736.56     1282.44    381.02 o 
   4  10   7     3317.17     3137.57    561.69 o 
   5  10   7       27.45      -14.08    282.94 o 
   6  10   7     1086.37     1230.66    378.86 o 
   7  10   7       20.44       76.09    263.36 o 
   8  10   7     2811.71     2974.39    539.77 o 
   9  10   7      400.33      173.75    340.91 o 
  10  10   7      403.72      687.69    442.27 o 
  11  10   7      237.93      270.97    372.85 o 
  12  10   7      293.61      480.31    312.08 o 
   1  11   7     5908.46     6303.78    810.52 o 
   2  11   7    19873.11    19868.63   1134.64 o 
   3  11   7      867.43      312.14    380.50 o 
   4  11   7       77.72      265.84    395.14 o 
   5  11   7       48.22      146.06    329.41 o 
   6  11   7     2123.28     2308.94    560.46 o 
   7  11   7     1420.37     1484.93    443.87 o 
   8  11   7     1149.56     1607.32    449.74 o 
   9  11   7       73.52     -228.78    294.57 o 
  10  11   7     3676.11     4234.79    656.54 o 
  11  11   7      363.64       75.62    381.21 o 
   0  12   7     9273.82     8348.08   1466.41 o 
   1  12   7      496.87      556.79    442.23 o 
   2  12   7      118.69      126.92    390.51 o 
   3  12   7      268.07      446.33    381.26 o 
   4  12   7    14562.78    16383.42   1297.79 o 
   5  12   7      570.18      280.06    475.09 o 
   6  12   7     3446.76     3918.29    835.89 o 
   7  12   7      144.91     -317.05    384.29 o 
   8  12   7    12504.34    13156.43    933.87 o 
   9  12   7       57.59       63.11    361.58 o 
  10  12   7     3582.01     4144.72    613.59 o 
   1  13   7        2.39      291.03    422.48 o 
   2  13   7    13034.12    14972.11   1107.24 o 
   3  13   7       89.70      183.34    394.30 o 
   4  13   7     3797.97     3293.39    790.00 o 
   5  13   7      491.58      466.14    465.31 o 
   6  13   7    14645.87    15558.87   1299.37 o 
   7  13   7       22.04     -309.26    355.40 o 
   8  13   7     1757.67     1009.43    447.24 o 
   0  14   7    31975.08    32586.85   2251.08 o 
   1  14   7       17.61      181.18    326.86 o 
   2  14   7        9.34      100.32    345.16 o 
   3  14   7      361.98      256.17    366.24 o 
   4  14   7    19036.49    20859.09   1270.44 o 
   5  14   7        6.03     -348.91    348.91 o 
   6  14   7      217.87      175.88    358.66 o 
   1  15   7      351.96      406.16    348.85 o 
   0   0   8   435655.94   473252.53   8391.48 o 
   1   0   8    43059.63    42148.36    700.48 o 
   2   0   8       42.26      288.31    120.24 o 
   3   0   8    91027.16    90402.59   1291.67 o 
   4   0   8   113418.68   113080.96   1294.95 o 
   5   0   8      284.90      246.10    180.05 o 
   6   0   8      154.85      304.22    179.10 o 
   7   0   8      990.83     1071.14    282.06 o 
   8   0   8     9482.59     8931.60    649.74 o 
   9   0   8     5451.85     5024.15    517.87 o 
  10   0   8     5836.62     5452.37    534.40 o 
  11   0   8      737.20      702.11    279.47 o 
  12   0   8     9463.87     8814.57    719.57 o 
  13   0   8     6882.69     7849.11   1167.58 o 
  14   0   8    10392.44     9780.35   1257.91 o 
  15   0   8       12.60      -28.04    585.99 o 
  16   0   8     2001.92     2495.44    871.68 o 
   1   1   8    33123.67    32130.44    489.25 o 
   2   1   8   173880.48   178632.56   1175.51 o 
   3   1   8    14561.12    13398.32    337.37 o 
   4   1   8     4024.59     3893.78    177.91 o 
   5   1   8     4711.00     4167.58    208.10 o 
   6   1   8    75461.81    73813.75    905.02 o 
   7   1   8    15565.61    14755.63    487.34 o 
   8   1   8    15877.08    14758.51    517.75 o 
   9   1   8     5031.72     4687.08    360.42 o 
  10   1   8    10383.69     9900.70    474.29 o 
  11   1   8     5823.78     6291.22    424.73 o 
  12   1   8     6057.51     6142.39    489.73 o 
  13   1   8       85.70      259.99    278.32 o 
  14   1   8     4217.21     4744.47    751.62 o 
  15   1   8     2979.95     3038.61    632.64 o 
  16   1   8     3237.98     3765.29    698.34 o 
   0   2   8    64522.26    63908.76   1161.85 o 
   1   2   8     2972.50     2610.75    192.17 o 
   2   2   8     6639.84     6307.49    260.14 o 
   3   2   8     3419.00     3408.16    206.24 o 
   4   2   8    53099.32    53275.77    605.49 o 
   5   2   8    55760.05    54457.61    640.20 o 
   6   2   8    21957.15    20754.31    465.17 o 
   7   2   8     5354.28     4977.68    332.32 o 
   8   2   8    37046.80    37213.27    792.82 o 
   9   2   8     7813.93     7904.79    462.84 o 
  10   2   8     2999.39     3083.07    359.69 o 
  11   2   8      496.03      579.80    235.12 o 
  12   2   8     6572.88     6651.67    583.76 o 
  13   2   8      850.69     1199.67    337.97 o 
  14   2   8     2350.02     2713.99    527.88 o 
  15   2   8       44.75     -341.42    341.42 o 
  16   2   8     1390.35     1953.35    636.50 o 
   1   3   8    28035.99    28458.93    501.24 o 
   2   3   8    81023.16    79773.04    845.22 o 
   3   3   8     5899.01     5164.46    249.32 o 
   4   3   8     9873.46     9831.00    351.94 o 
   5   3   8      257.58      293.83     99.95 o 
   6   3   8     4681.36     4383.62    259.58 o 
   7   3   8     4235.77     3602.36    341.85 o 
   8   3   8     2155.54     1749.75    275.25 o 
   9   3   8     2009.92     1887.01    301.63 o 
  10   3   8     1481.63     1446.11    285.11 o 
  11   3   8     1292.12     1093.81    277.74 o 
  12   3   8     1126.29      846.14    316.58 o 
  13   3   8        0.11       94.92    263.89 o 
  14   3   8     1832.00     1611.27    402.26 o 
  15   3   8      942.24      841.40    412.84 o 
  16   3   8      664.50      556.69    413.94 o 
   0   4   8     2216.43     2253.58    322.83 o 
   1   4   8    19216.41    18911.27    405.42 o 
   2   4   8      318.42      273.41    106.64 o 
   3   4   8     1181.97     1165.51    176.48 o 
   4   4   8     9497.59     9303.71    373.35 o 
   5   4   8     1404.38     1198.43    193.69 o 
   6   4   8    11426.29    10683.66    406.82 o 
   7   4   8     5053.20     5068.67    353.66 o 
   8   4   8      780.30      817.82    206.95 o 
   9   4   8      732.11      720.11    231.94 o 
  10   4   8     6102.61     5675.84    487.53 o 
  11   4   8      340.61      343.32    268.38 o 
  12   4   8       20.55      133.91    274.95 o 
  13   4   8      277.21      258.55    310.18 o 
  14   4   8      260.85      319.94    336.90 o 
  15   4   8      133.70      133.64    356.58 o 
   1   5   8    15372.95    15158.64    372.32 o 
   2   5   8     9113.04     8882.95    372.60 o 
   3   5   8     6076.64     5728.40    319.42 o 
   4   5   8    59021.43    61597.95    929.04 o 
   5   5   8     6545.06     6166.27    386.27 o 
   6   5   8     2160.14     2069.00    282.25 o 
   7   5   8     7902.25     7799.83    428.38 o 
   8   5   8     3110.49     3410.41    359.77 o 
   9   5   8      169.43       94.62    181.65 o 
  10   5   8      878.67      924.85    245.81 o 
  11   5   8     1772.59     1495.36    410.23 o 
  12   5   8     1434.97     1603.87    388.87 o 
  13   5   8        3.02      109.42    297.07 o 
  14   5   8        6.74      145.55    372.72 o 
  15   5   8      550.17      938.80    447.74 o 
   0   6   8     9122.87     8735.60    456.13 o 
   1   6   8      277.09      236.40    128.68 o 
   2   6   8      104.21      325.17    124.47 o 
   3   6   8     1367.83     1259.22    210.29 o 
   4   6   8     5863.73     5586.35    339.48 o 
   5   6   8     1233.58      926.87    211.33 o 
   6   6   8      160.41      114.72    184.14 o 
   7   6   8     2705.46     2583.56    328.74 o 
   8   6   8     9048.93     8697.91    494.80 o 
   9   6   8     3498.88     3434.24    387.88 o 
  10   6   8      288.45      352.03    260.21 o 
  11   6   8       77.15       41.63    242.56 o 
  12   6   8     3655.02     3216.69    498.04 o 
  13   6   8     1101.15      971.06    471.42 o 
  14   6   8     2243.62     3089.90    679.38 o 
  15   6   8       85.20     -184.35    484.83 o 
   1   7   8     1677.84     1746.20    236.31 o 
   2   7   8     8391.04     7591.20    384.07 o 
   3   7   8    10664.75    10725.65    456.71 o 
   4   7   8     6843.99     7192.35    413.33 o 
   5   7   8     1796.55     1588.20    304.13 o 
   6   7   8    34393.24    35001.39   1035.66 o 
   7   7   8     9797.67     9658.55    612.52 o 
   8   7   8     5625.29     5433.75    475.46 o 
   9   7   8      916.79      749.19    288.07 o 
  10   7   8    21594.65    22566.46    952.07 o 
  11   7   8     4410.50     4489.15    570.23 o 
  12   7   8     4637.42     5268.65    627.48 o 
  13   7   8      166.68      218.68    325.58 o 
  14   7   8     2472.07     2862.01    485.68 o 
   0   8   8    21540.66    22052.30   1454.72 o 
   1   8   8    13978.29    14217.39    847.36 o 
   2   8   8        7.73       58.93    248.91 o 
   3   8   8     6342.46     6278.51    445.09 o 
   4   8   8    35749.04    36606.91    881.60 o 
   5   8   8     4297.62     3872.01    454.72 o 
   6   8   8     1304.92      968.62    370.15 o 
   7   8   8      324.69      271.87    288.62 o 
   8   8   8    17732.62    17568.10    934.51 o 
   9   8   8     3796.01     3734.52    521.58 o 
  10   8   8     7463.28     7281.85    662.75 o 
  11   8   8        3.41     -227.26    268.08 o 
  12   8   8     8475.87     8810.24    716.51 o 
  13   8   8     2475.36     2342.28    485.96 o 
   1   9   8     4826.43     4231.76    612.15 o 
   2   9   8    24045.94    25515.60   1161.17 o 
   3   9   8     7343.00     6802.92    706.83 o 
   4   9   8     4069.06     3861.39    513.72 o 
   5   9   8     1870.87     1527.58    376.24 o 
   6   9   8    19733.16    20287.58    875.62 o 
   7   9   8     8337.80     8049.20    613.21 o 
   8   9   8     3269.88     3782.68    661.20 o 
   9   9   8      452.43      283.75    351.80 o 
  10   9   8    17844.74    18857.49   1051.81 o 
  11   9   8     4829.49     5542.76    652.85 o 
  12   9   8     4682.85     4202.90    592.34 o 
  13   9   8       64.32     -245.69    245.69 o 
   0  10   8    11920.02    12266.87   1284.62 o 
   1  10   8     4254.11     3712.03    632.87 o 
   2  10   8      522.97      364.51    348.00 o 
   3  10   8      116.24     -213.62    291.92 o 
   4  10   8    23263.74    25046.96   1227.30 o 
   5  10   8    14775.19    15177.11   1211.40 o 
   6  10   8     7820.86     8445.19   1001.53 o 
   7  10   8      694.57      515.15    323.73 o 
   8  10   8    24432.13    24570.62   1159.57 o 
   9  10   8     5541.23     6660.28    787.52 o 
  10  10   8     4841.07     4454.20    910.21 o 
  11  10   8      379.08     -259.63    371.22 o 
  12  10   8     4840.00     6046.74    751.64 o 
   1  11   8     3608.52     3107.84    624.22 o 
   2  11   8    20707.28    22468.61   1234.25 o 
   3  11   8     3789.14     3199.87    605.13 o 
   4  11   8       87.84      301.66    342.40 o 
   5  11   8     1523.69     1495.70    621.04 o 
   6  11   8    13754.81    12010.57   1158.07 o 
   7  11   8     1962.07     2220.84    679.92 o 
   8  11   8      496.51      748.43    503.75 o 
   9  11   8      140.94      150.78    393.38 o 
  10  11   8     5367.81     6073.62    715.71 o 
  11  11   8     1058.26     1065.68    373.06 o 
   0  12   8    15077.96    15352.57   1564.04 o 
   1  12   8     1202.17      854.27    479.29 o 
   2  12   8      405.05     1005.57    463.60 o 
   3  12   8     5964.23     6206.23    836.30 o 
   4  12   8     5940.29     6348.02    872.14 o 
   5  12   8       94.74     -135.98    379.47 o 
   6  12   8      424.71      482.43    487.99 o 
   7  12   8      200.82     -102.15    387.40 o 
   8  12   8     1872.18     1830.67    639.16 o 
   9  12   8     1002.18      737.96    434.47 o 
   1  13   8        8.46     -418.66    424.91 o 
   2  13   8       83.87      355.01    422.57 o 
   3  13   8      120.38     -173.51    380.41 o 
   4  13   8     1159.40      781.16    452.20 o 
   5  13   8      566.86      433.25    410.05 o 
   6  13   8     1553.01     1368.87    517.21 o 
   7  13   8       52.85     -103.84    351.40 o 
   0  14   8        7.32      414.26    589.37 o 
   1  14   8      619.72     1298.83    498.05 o 
   2  14   8      101.18      329.91    379.26 o 
   3  14   8        1.27     -316.09    319.41 o 
   4  14   8        1.44      -97.94    312.31 o 
   5  14   8       16.37      248.78    347.55 o 
   1   1   9     7980.34     7772.04    276.99 o 
   2   1   9    15500.55    14739.26    371.22 o 
   3   1   9    25679.31    24726.03    471.33 o 
   4   1   9    22617.80    22012.91    443.54 o 
   5   1   9     1435.59     1288.36    147.32 o 
   6   1   9      275.79      247.29    121.30 o 
   7   1   9    18953.49    17450.81    605.36 o 
   8   1   9     1085.28      754.28    212.53 o 
   9   1   9      978.88      744.31    231.59 o 
  10   1   9      271.77      360.65    203.61 o 
  11   1   9     1328.15     1495.40    306.66 o 
  12   1   9      955.64     1165.09    330.23 o 
  13   1   9      134.85       26.60    308.32 o 
  14   1   9      114.56      308.62    435.14 o 
  15   1   9       77.72     -254.95    383.33 o 
  16   1   9       22.29      525.91    423.28 o 
   0   2   9    47170.19    45204.82   1034.28 o 
   1   2   9    68982.52    68771.78    780.86 o 
   2   2   9    15948.60    15492.21    381.44 o 
   3   2   9    52361.51    51623.66    672.90 o 
   4   2   9    26731.56    25691.02    542.70 o 
   5   2   9    18270.73    17807.27    435.63 o 
   6   2   9       57.38      242.82    120.99 o 
   7   2   9      253.98      183.52    152.22 o 
   8   2   9     3426.22     3580.09    373.90 o 
   9   2   9     8532.09     7972.26    476.98 o 
  10   2   9       66.41      158.23    197.65 o 
  11   2   9      481.17      439.83    238.23 o 
  12   2   9     1840.24     1591.24    366.33 o 
  13   2   9     3848.24     3698.15    570.24 o 
  14   2   9     2390.20     3070.65    690.83 o 
  15   2   9       44.59       83.19    436.13 o 
  16   2   9       42.82     -169.11    403.19 o 
   1   3   9    55868.21    55364.04    824.10 o 
   2   3   9    50495.72    50169.49    704.39 o 
   3   3   9    32781.32    32334.50    571.61 o 
   4   3   9      535.20      488.87    137.08 o 
   5   3   9    10154.96     9506.25    368.65 o 
   6   3   9    36620.68    36045.06    698.44 o 
   7   3   9    15759.21    14729.32    532.16 o 
   8   3   9     1799.20     1548.44    241.48 o 
   9   3   9      456.46      343.97    208.46 o 
  10   3   9     1348.57     1314.31    294.61 o 
  11   3   9     7686.32     8050.52    549.12 o 
  12   3   9     1727.26     1964.86    407.30 o 
  13   3   9       47.16        0.06    285.21 o 
  14   3   9      525.92      345.15    366.45 o 
  15   3   9     4134.82     5514.38    798.23 o 
   0   4   9   111095.26   115976.79   1746.91 o 
   1   4   9    31186.64    30463.64    515.60 o 
   2   4   9     1979.71     2016.35    198.38 o 
   3   4   9     3721.72     3815.70    251.83 o 
   4   4   9    31038.65    29495.58    649.19 o 
   5   4   9    73556.52    75033.96    989.67 o 
   6   4   9       44.25       58.73    125.95 o 
   7   4   9     3162.72     2796.74    304.32 o 
   8   4   9     5183.07     4768.91    391.81 o 
   9   4   9    36501.60    38508.66    918.97 o 
  10   4   9     4470.93     4003.52    488.63 o 
  11   4   9     1082.54      834.91    311.04 o 
  12   4   9     3404.41     3044.34    479.71 o 
  13   4   9     9706.19    11264.91    745.37 o 
  14   4   9     3051.58     3556.69    546.00 o 
  15   4   9        1.64      -84.96    402.17 o 
   1   5   9    22289.63    21709.55    575.29 o 
   2   5   9    22110.41    20987.00    509.88 o 
   3   5   9    33749.06    34005.50    710.63 o 
   4   5   9     4534.74     4179.98    311.91 o 
   5   5   9    11099.63    10639.97    483.13 o 
   6   5   9    11938.87    11464.37    486.45 o 
   7   5   9    34147.50    34397.09    849.24 o 
   8   5   9     3321.10     3608.05    380.99 o 
   9   5   9     4339.02     4637.44    435.20 o 
  10   5   9    11558.26    10870.22    567.04 o 
  11   5   9    12929.62    13450.42    692.87 o 
  12   5   9     1734.61     1544.92    579.85 o 
  13   5   9        0.40      -16.60    357.16 o 
  14   5   9     2701.13     2593.25    503.58 o 
  15   5   9     6215.81     7967.03    829.37 o 
   0   6   9     1357.09     1350.50    292.75 o 
   1   6   9    24382.85    23990.70    615.86 o 
   2   6   9     6260.22     5827.68    373.53 o 
   3   6   9    34752.67    34736.42    753.60 o 
   4   6   9    16630.64    16018.48    534.08 o 
   5   6   9     7081.15     6603.78    421.88 o 
   6   6   9    15684.94    15221.19    613.31 o 
   7   6   9     5837.23     5839.32    427.12 o 
   8   6   9    26217.24    26100.70    800.70 o 
   9   6   9    16156.94    16470.85    670.17 o 
  10   6   9     1748.61     1615.38    355.63 o 
  11   6   9       99.09       16.26    251.56 o 
  12   6   9     3382.41     3360.15    481.89 o 
  13   6   9    12141.15    13007.67    739.18 o 
  14   6   9      188.08      148.28    303.66 o 
   1   7   9     2604.22     2364.70    307.61 o 
   2   7   9     5118.37     5055.16    387.12 o 
   3   7   9     7594.07     7762.31    444.27 o 
   4   7   9     6144.62     5998.11    408.63 o 
   5   7   9     3763.36     3604.36    384.77 o 
   6   7   9     3752.47     4158.77    412.04 o 
   7   7   9    14577.13    14262.83    727.88 o 
   8   7   9     1797.83     1849.26    347.52 o 
   9   7   9     2327.81     2388.17    362.29 o 
  10   7   9     8834.72     8004.66    585.53 o 
  11   7   9    10455.78    11555.25    688.99 o 
  12   7   9     1835.87     1566.60    412.83 o 
  13   7   9      318.80      513.77    328.11 o 
  14   7   9     1584.60     1348.49    391.31 o 
   0   8   9     4261.51     4335.09    654.76 o 
   1   8   9      186.11       54.13    226.88 o 
   2   8   9     1895.79     1642.06    345.37 o 
   3   8   9      108.98      202.56    221.30 o 
   4   8   9     1149.63     1141.26    313.63 o 
   5   8   9     3939.61     4482.82    507.90 o 
   6   8   9       43.47      -53.88    219.66 o 
   7   8   9     3932.74     3705.59    497.87 o 
   8   8   9      200.65      126.01    288.04 o 
   9   8   9     2864.55     3147.94    543.78 o 
  10   8   9     2136.62     2291.63    439.06 o 
  11   8   9     1166.29     1000.36    364.77 o 
  12   8   9      972.18     1346.20    401.67 o 
  13   8   9     1043.83     1257.09    370.11 o 
   1   9   9     9810.20    10117.66    802.02 o 
   2   9   9       51.58      307.15    328.97 o 
   3   9   9      162.02      124.78    313.43 o 
   4   9   9      337.00      282.82    333.34 o 
   5   9   9     1082.86     1221.61    398.52 o 
   6   9   9     1241.34     1243.89    399.02 o 
   7   9   9       56.89     -176.49    306.43 o 
   8   9   9      247.24       94.59    366.51 o 
   9   9   9       11.93     -172.55    339.30 o 
  10   9   9       40.05      238.78    339.63 o 
  11   9   9      168.27      400.20    361.23 o 
  12   9   9       53.90     -147.62    274.50 o 
   0  10   9       30.32       57.54    477.44 o 
   1  10   9      565.82       70.97    340.41 o 
   2  10   9      160.22     -108.45    307.23 o 
   3  10   9       84.82      185.33    361.92 o 
   4  10   9       51.82      -34.87    344.16 o 
   5  10   9      846.43      345.88    392.35 o 
   6  10   9     1917.98     1520.09    495.16 o 
   7  10   9       22.42       44.96    431.43 o 
   8  10   9     1009.07     1115.15    563.16 o 
   9  10   9     1134.43     1452.03    612.84 o 
  10  10   9      597.58      366.72    488.26 o 
  11  10   9       19.10      231.21    361.38 o 
   1  11   9     6404.41     7279.19    907.27 o 
   2  11   9      378.44      398.06    411.29 o 
   3  11   9     1517.84     1631.65    533.00 o 
   4  11   9     5269.08     4682.93    727.30 o 
   5  11   9     4022.94     3877.38    684.42 o 
   6  11   9     2345.90     2276.09    588.30 o 
   7  11   9      998.88     1215.31    615.94 o 
   8  11   9      105.59     -131.86    445.92 o 
   9  11   9       41.32     -103.67    377.88 o 
  10  11   9     3103.39     3768.74    893.23 o 
   0  12   9     1306.45     1077.28    776.23 o 
   1  12   9     3692.73     3338.29    705.03 o 
   2  12   9      191.28      239.92    434.21 o 
   3  12   9     1588.13     1754.19    526.01 o 
   4  12   9     3943.34     4645.66    770.15 o 
   5  12   9     6335.52     7477.62    960.57 o 
   6  12   9      352.48      557.85    454.98 o 
   7  12   9      960.56      492.55    404.82 o 
   8  12   9     3806.91     4756.84    873.59 o 
   9  12   9     5643.01     5920.89    995.18 o 
   1  13   9     2441.08     3035.99    700.62 o 
   2  13   9     6498.95     6484.75    899.63 o 
   3  13   9     8141.00     8581.03    942.15 o 
   4  13   9      185.67      274.44    398.08 o 
   5  13   9     2173.81     1807.29    512.72 o 
   6  13   9     2193.83     2202.25    554.41 o 
   7  13   9     7577.13     9166.15   1000.40 o 
   0  14   9     4208.15     4837.78   1171.70 o 
   1  14   9     6655.51     7120.76    974.18 o 
   2  14   9       87.29      419.93    345.67 o 
   3  14   9     5241.10     6884.18    933.24 o 
   4  14   9     3771.25     4282.18    752.23 o 
   0   0  10     1076.61     1587.15    480.50 o 
   1   0  10    32070.98    31513.55    673.52 o 
   2   0  10     3450.19     3284.50    275.66 o 
   3   0  10     8286.03     7511.75    357.15 o 
   4   0  10      279.19      405.55    142.57 o 
   5   0  10    79190.28    83063.00   1217.18 o 
   6   0  10     1280.68     1230.15    263.43 o 
   7   0  10    19619.42    19051.68   1040.14 o 
   8   0  10     6686.92     6266.46    710.70 o 
   9   0  10    36731.53    36566.68   1496.70 o 
  10   0  10     1871.07     1727.26    503.32 o 
  11   0  10     3600.06     3329.36    682.56 o 
  12   0  10     2015.41     1726.84    532.56 o 
  13   0  10    16845.17    18435.84   1266.61 o 
  14   0  10     1058.16      529.10    716.69 o 
  15   0  10      129.51     -114.34    587.21 o 
   1   1  10    33354.66    31834.46    543.36 o 
   2   1  10     3279.74     2973.03    220.57 o 
   3   1  10    40187.52    38677.42    609.64 o 
   4   1  10    27384.37    27552.43    564.25 o 
   5   1  10    21649.68    21663.33    576.99 o 
   6   1  10     3694.66     3407.72    267.54 o 
   7   1  10    51298.73    50978.06    916.29 o 
   8   1  10      379.30      494.75    241.26 o 
   9   1  10     4506.01     4292.65    484.08 o 
  10   1  10      291.39      420.62    256.98 o 
  11   1  10    29649.54    32013.17   1061.63 o 
  12   1  10      675.57      966.35    332.65 o 
  13   1  10      177.17       57.12    335.66 o 
  14   1  10      254.13       46.29    419.40 o 
  15   1  10     8048.43     9165.68    923.70 o 
   0   2  10    10323.77     9178.53    537.71 o 
   1   2  10    68604.95    68203.82    937.27 o 
   2   2  10     5532.32     5522.42    268.61 o 
   3   2  10    33721.79    32701.10    619.35 o 
   4   2  10     3964.39     3366.63    265.99 o 
   5   2  10    30107.05    28010.19    596.20 o 
   6   2  10    14278.45    14071.19    497.88 o 
   7   2  10     1294.60     1000.82    210.83 o 
   8   2  10       33.88       94.21    148.86 o 
   9   2  10    22974.70    24137.19    797.33 o 
  10   2  10      510.35      280.47    248.15 o 
  11   2  10      137.56      -34.72    249.71 o 
  12   2  10      708.25      669.63    306.49 o 
  13   2  10    12890.96    14235.82    901.46 o 
  14   2  10      789.26     1013.65    420.47 o 
  15   2  10        1.00      225.98    440.24 o 
   1   3  10    18404.90    17486.27    508.54 o 
   2   3  10    13691.08    13150.49    397.57 o 
   3   3  10    17700.53    17336.25    432.72 o 
   4   3  10     8079.67     7411.32    342.54 o 
   5   3  10     3478.96     3332.00    278.73 o 
   6   3  10     2593.55     2543.21    288.68 o 
   7   3  10    19716.00    19162.13    614.75 o 
   8   3  10        8.58      219.61    151.05 o 
   9   3  10     1571.39     1421.09    267.30 o 
  10   3  10     8062.71     7861.48    601.76 o 
  11   3  10     3065.49     2913.98    415.89 o 
  12   3  10       16.49     -134.05    303.81 o 
  13   3  10      356.93      182.54    350.13 o 
  14   3  10      103.73     -245.97    332.78 o 
  15   3  10     1929.21     1718.40    530.78 o 
   0   4  10    56018.59    56424.78   1275.59 o 
   1   4  10     6331.16     5903.44    339.78 o 
   2   4  10      347.19      361.78    155.54 o 
   3   4  10      164.41      165.24    119.65 o 
   4   4  10       98.11       73.54    133.67 o 
   5   4  10     8387.47     7861.18    395.84 o 
   6   4  10     1067.68      763.70    220.61 o 
   7   4  10       21.84       65.74    134.66 o 
   8   4  10     4984.73     5410.37    412.55 o 
   9   4  10      153.47       73.41    183.28 o 
  10   4  10     1321.03     1255.86    284.06 o 
  11   4  10       21.61      -48.28    201.72 o 
  12   4  10     1181.59     1004.61    392.01 o 
  13   4  10       43.23      184.35    356.43 o 
  14   4  10      270.73      311.36    382.27 o 
  15   4  10       22.95     -241.49    322.47 o 
   1   5  10     2387.22     2184.93    257.58 o 
   2   5  10       23.40      127.39    144.26 o 
   3   5  10       30.56      101.61    161.82 o 
   4   5  10     3521.82     3610.95    311.04 o 
   5   5  10     2744.98     2707.42    320.78 o 
   6   5  10     4316.96     4038.02    366.37 o 
   7   5  10     1450.13     1065.14    255.29 o 
   8   5  10      532.04      333.34    207.50 o 
   9   5  10     2596.14     2655.02    358.98 o 
  10   5  10      492.91      551.78    239.57 o 
  11   5  10      281.37      339.36    268.14 o 
  12   5  10      811.14      841.11    311.58 o 
  13   5  10        3.48     -227.55    260.50 o 
  14   5  10      217.42      -67.06    272.04 o 
   0   6  10    16573.89    16773.22    772.01 o 
   1   6  10     3780.84     3875.30    333.37 o 
   2   6  10      108.67      107.63    152.05 o 
   3   6  10     3084.76     2774.95    326.87 o 
   4   6  10     1239.49     1139.78    276.68 o 
   5   6  10     5033.27     5300.19    413.74 o 
   6   6  10        0.40      126.83    176.19 o 
   7   6  10     3030.61     2715.54    383.22 o 
   8   6  10      512.04      511.88    262.46 o 
   9   6  10     4923.73     5101.81    476.82 o 
  10   6  10      203.11      361.63    253.94 o 
  11   6  10      262.39      179.05    271.90 o 
  12   6  10      180.12      324.36    282.95 o 
  13   6  10     3637.91     3874.52    497.72 o 
  14   6  10       68.66       88.54    287.65 o 
   1   7  10    18015.10    17912.56    645.26 o 
   2   7  10    10831.77    10641.38    519.13 o 
   3   7  10    14119.93    13741.14    581.85 o 
   4   7  10      244.73      480.26    242.92 o 
   5   7  10     4444.65     4287.32    478.78 o 
   6   7  10      595.79      736.71    274.32 o 
   7   7  10    13354.92    13047.28    712.73 o 
   8   7  10      466.69      396.05    264.90 o 
   9   7  10      226.45      442.00    257.60 o 
  10   7  10       62.55       39.44    255.36 o 
  11   7  10    11562.95    11495.18    709.53 o 
  12   7  10      256.70      182.65    294.30 o 
  13   7  10      151.51      239.78    322.04 o 
   0   8  10     3987.25     3513.68    615.64 o 
   1   8  10    22394.90    24511.99    880.31 o 
   2   8  10     3874.73     3776.41    407.71 o 
   3   8  10    12227.89    12497.29    666.43 o 
   4   8  10      237.97      454.24    248.17 o 
   5   8  10    35020.75    35375.92   1094.54 o 
   6   8  10    15020.80    15372.24    767.49 o 
   7   8  10     4178.87     3537.59    478.88 o 
   8   8  10     3477.55     2835.52    475.14 o 
   9   8  10    19191.79    18779.73    905.54 o 
  10   8  10      620.17      299.28    334.39 o 
  11   8  10        7.38      311.72    361.93 o 
  12   8  10      188.70      590.73    322.16 o 
  13   8  10     5479.40     5566.56    596.00 o 
   1   9  10    23369.75    24853.22   1208.06 o 
   2   9  10      179.71      341.26    360.57 o 
   3   9  10    37387.02    41100.42   1524.53 o 
   4   9  10    12319.96    12315.42    784.56 o 
   5   9  10     4386.05     4490.82    595.49 o 
   6   9  10      567.12      822.95    362.11 o 
   7   9  10    17172.37    18293.39    961.00 o 
   8   9  10      352.98      419.93    407.03 o 
   9   9  10      289.16      354.46    399.60 o 
  10   9  10      937.48      718.50    435.97 o 
  11   9  10     9022.55    10083.04    918.43 o 
  12   9  10        1.53     -160.75    278.00 o 
   0  10  10     6534.14     6687.96   1171.07 o 
   1  10  10    21359.04    22501.70   1219.08 o 
   2  10  10      629.48      698.25    445.04 o 
   3  10  10    15401.60    15108.02   1023.45 o 
   4  10  10     1902.95     1795.15    528.25 o 
   5  10  10    17474.91    20449.83   1169.94 o 
   6  10  10       80.98       87.94    361.35 o 
   7  10  10     1966.50     1990.83    571.00 o 
   8  10  10       47.38       11.95    411.03 o 
   9  10  10    12104.41    13649.01   1047.94 o 
  10  10  10      585.37      789.33    394.53 o 
  11  10  10        6.59      121.50    334.68 o 
   1  11  10     9985.91     9993.25    933.26 o 
   2  11  10     1802.18     2322.00    583.05 o 
   3  11  10    12089.62    14202.85   1060.24 o 
   4  11  10      629.95      942.55    479.40 o 
   5  11  10     3771.10     3612.38    686.93 o 
   6  11  10        7.88      126.04    385.42 o 
   7  11  10     8550.46     9618.29    941.92 o 
   8  11  10      390.40      798.15    548.90 o 
   9  11  10      708.92      707.75    484.60 o 
   0  12  10     1523.97     1247.96    809.11 o 
   1  12  10     2208.96     2960.26    673.91 o 
   2  12  10      387.69      432.78    470.48 o 
   3  12  10      925.47     1234.95    537.24 o 
   4  12  10      205.27       84.71    423.11 o 
   5  12  10     4689.85     5146.35    808.01 o 
   6  12  10      291.26      428.90    401.95 o 
   7  12  10     1460.33     1138.86    501.61 o 
   8  12  10       96.37      -64.29    399.62 o 
   1  13  10       43.42      -47.97    378.94 o 
   2  13  10     1390.86     1677.77    529.09 o 
   3  13  10      605.05      630.35    449.99 o 
   4  13  10      407.33      267.37    400.82 o 
   5  13  10      913.07      810.73    392.11 o 
   6  13  10      105.75      290.16    419.97 o 
   0  14  10     1826.52     1641.05    735.05 o 
   1  14  10      229.66      195.77    364.44 o 
   2  14  10        1.68      -48.86    356.65 o 
   1   1  11    28131.68    28505.62    573.54 o 
   2   1  11      226.42      175.61    113.29 o 
   3   1  11     2893.01     2578.31    224.47 o 
   4   1  11     1617.57     1403.85    187.43 o 
   5   1  11     2536.45     2243.69    297.49 o 
   6   1  11      766.26      734.62    219.50 o 
   7   1  11     1402.35     1289.44    308.72 o 
   8   1  11     2142.40     2306.92    381.55 o 
   9   1  11     1997.13     1881.14    370.56 o 
  10   1  11     2567.53     2455.30    417.56 o 
  11   1  11     2383.81     2206.10    423.65 o 
  12   1  11      313.29      616.79    325.02 o 
  13   1  11        5.13      -44.27    331.58 o 
  14   1  11      396.60      964.53    507.57 o 
  15   1  11      710.46      848.42    456.76 o 
   0   2  11     7511.52     7677.24    531.23 o 
   1   2  11    19863.02    18837.09    511.29 o 
   2   2  11     1533.41     1459.33    183.78 o 
   3   2  11      385.79      508.86    141.09 o 
   4   2  11     2459.15     2012.36    227.65 o 
   5   2  11    45612.37    46179.91    867.22 o 
   6   2  11     2000.36     1861.46    274.67 o 
   7   2  11       62.03       46.04    150.68 o 
   8   2  11     2541.45     2563.06    392.92 o 
   9   2  11    20784.70    21044.85    864.02 o 
  10   2  11      257.71       74.18    245.49 o 
  11   2  11     1315.28     1235.99    358.95 o 
  12   2  11      198.40      527.52    323.51 o 
  13   2  11     4778.12     5225.05    675.85 o 
  14   2  11      122.33      161.81    400.19 o 
  15   2  11       73.63      266.01    423.55 o 
   1   3  11     5266.86     4786.07    336.52 o 
   2   3  11     5927.55     5677.09    347.06 o 
   3   3  11    70144.68    70961.87   1126.75 o 
   4   3  11     8416.53     8236.38    367.74 o 
   5   3  11     3209.24     3148.01    304.46 o 
   6   3  11     2897.67     2634.34    324.39 o 
   7   3  11    73733.16    77435.59   1230.71 o 
   8   3  11     1439.31     1448.13    260.59 o 
   9   3  11     3176.34     3117.24    360.00 o 
  10   3  11     3430.64     3183.35    466.58 o 
  11   3  11     8558.65     9594.16    668.58 o 
  12   3  11     1781.34     1585.02    451.92 o 
  13   3  11        2.51      178.25    385.82 o 
  14   3  11      675.67      607.96    414.37 o 
  15   3  11     2759.07     2917.31    613.18 o 
   0   4  11     1834.73     1884.40    352.64 o 
   1   4  11    71196.72    73802.55   1068.61 o 
   2   4  11      413.32      454.01    165.87 o 
   3   4  11    52417.40    53387.96   1001.96 o 
   4   4  11      738.94      755.34    200.18 o 
   5   4  11    17117.75    16398.18    567.95 o 
   6   4  11     2321.11     2479.00    330.02 o 
   7   4  11     1873.24     1354.71    275.81 o 
   8   4  11     3422.63     3130.76    366.17 o 
   9   4  11    14473.51    15207.46    635.09 o 
  10   4  11      834.61     1007.58    273.46 o 
  11   4  11        7.41       66.26    288.92 o 
  12   4  11      476.34      704.37    381.85 o 
  13   4  11    11154.28    12752.89    901.64 o 
  14   4  11      332.59      489.14    408.45 o 
   1   5  11    33501.02    33441.85    746.24 o 
   2   5  11     9439.06     9489.57    428.43 o 
   3   5  11    36182.05    36582.08    869.92 o 
   4   5  11      765.59      580.94    198.33 o 
   5   5  11    12732.42    12397.80    571.24 o 
   6   5  11     3073.43     3007.79    362.65 o 
   7   5  11    24192.59    23822.20    806.73 o 
   8   5  11      282.99      213.34    224.85 o 
   9   5  11     1217.73      960.64    273.23 o 
  10   5  11      546.88      676.96    264.95 o 
  11   5  11    17503.79    19225.71    825.54 o 
  12   5  11      469.91      458.61    291.44 o 
  13   5  11       12.33     -326.41    332.02 o 
  14   5  11      272.88      467.63    356.85 o 
   0   6  11    17247.93    16660.87    795.33 o 
   1   6  11    10182.42    10533.36    465.59 o 
   2   6  11      347.41      246.96    164.81 o 
   3   6  11     6460.78     6435.71    426.95 o 
   4   6  11     5827.77     6253.52    488.43 o 
   5   6  11    39568.16    41351.35   1095.98 o 
   6   6  11      640.66      743.87    283.68 o 
   7   6  11     9538.26     9613.80    620.74 o 
   8   6  11      783.33      967.90    282.22 o 
   9   6  11    23517.58    24653.58    906.67 o 
  10   6  11       75.93      207.36    241.57 o 
  11   6  11      851.17      963.61    332.34 o 
  12   6  11      211.66      128.57    286.55 o 
  13   6  11     6820.73     8064.87    635.04 o 
   1   7  11    20878.23    21129.59    729.05 o 
   2   7  11     2704.82     2491.41    333.98 o 
   3   7  11    10695.88    10005.33    523.58 o 
   4   7  11     1826.15     1687.56    331.74 o 
   5   7  11     8144.66     8010.45    563.00 o 
   6   7  11     3204.63     3339.47    463.72 o 
   7   7  11     2006.69     1985.44    398.35 o 
   8   7  11      190.73      -31.68    257.04 o 
   9   7  11      952.88      816.43    335.76 o 
  10   7  11       14.00     -177.88    294.80 o 
  11   7  11     7622.29     7668.07    639.17 o 
  12   7  11      124.32      506.36    300.28 o 
  13   7  11       44.60     -147.78    260.47 o 
   0   8  11    10327.45    10373.22    879.51 o 
   1   8  11     2767.39     2707.49    363.44 o 
   2   8  11       57.40      100.69    202.42 o 
   3   8  11    10695.71    10477.26    638.50 o 
   4   8  11      351.95      378.79    271.35 o 
   5   8  11      613.29      710.86    292.35 o 
   6   8  11      119.39      -32.86    263.98 o 
   7   8  11     1840.05     1669.52    434.54 o 
   8   8  11      105.45      226.65    292.79 o 
   9   8  11     2188.81     1652.30    427.89 o 
  10   8  11      125.57      200.23    326.32 o 
  11   8  11       42.77       32.29    305.25 o 
  12   8  11      224.40       18.26    343.06 o 
   1   9  11      298.34      348.21    315.57 o 
   2   9  11      295.08      391.83    338.74 o 
   3   9  11      351.53      621.56    321.89 o 
   4   9  11      199.40      225.71    288.90 o 
   5   9  11      133.26       99.58    278.66 o 
   6   9  11      162.46      115.61    276.46 o 
   7   9  11     1158.72     1641.26    445.99 o 
   8   9  11      241.55      167.01    352.83 o 
   9   9  11      492.42      174.47    370.33 o 
  10   9  11        7.15      130.11    329.87 o 
  11   9  11       17.73     -167.86    320.53 o 
   0  10  11     1326.95     1651.43    697.39 o 
   1  10  11      129.03      149.67    390.36 o 
   2  10  11       17.28        5.57    365.26 o 
   3  10  11     1830.37     2257.80    567.36 o 
   4  10  11      167.58      540.40    446.23 o 
   5  10  11       22.41      294.08    380.82 o 
   6  10  11      550.01      188.28    363.62 o 
   7  10  11      246.36     -226.63    343.22 o 
   8  10  11       71.83      157.26    418.63 o 
   9  10  11      503.45      518.45    396.70 o 
  10  10  11        6.86       75.29    332.66 o 
   1  11  11      417.98      582.93    458.38 o 
   2  11  11     2056.90     2281.08    609.63 o 
   3  11  11     4229.09     4527.95    776.53 o 
   4  11  11      661.78      787.18    452.49 o 
   5  11  11     1332.72     1430.57    518.89 o 
   6  11  11     1425.98     1211.06    506.89 o 
   7  11  11     3173.25     2704.29    645.10 o 
   8  11  11        3.44     -309.49    382.67 o 
   9  11  11     2055.54     2166.30    644.30 o 
   0  12  11     2267.32     1868.91    841.26 o 
   1  12  11     4894.81     5291.00    849.57 o 
   2  12  11       44.21     -244.00    423.06 o 
   3  12  11     8655.40    10449.73   1043.45 o 
   4  12  11      787.34     1052.98    492.87 o 
   5  12  11     3162.13     3514.79    676.00 o 
   6  12  11        9.09     -333.16    333.16 o 
   7  12  11     2556.29     3442.92    630.84 o 
   1  13  11     8730.06     8069.35    953.86 o 
   2  13  11      544.65      721.26    473.07 o 
   3  13  11     3228.95     2714.79    633.03 o 
   4  13  11      180.17      109.80    359.10 o 
   5  13  11     3161.69     3627.39    729.29 o 
   0   0  12     1559.98     1858.95    511.75 o 
   1   0  12     6000.18     5924.59    521.13 o 
   2   0  12     4229.40     4848.76    391.70 o 
   3   0  12      378.88      497.57    216.44 o 
   4   0  12    16173.79    15375.71    753.38 o 
   5   0  12    19305.69    19242.54    858.44 o 
   6   0  12    16720.38    16725.68    817.29 o 
   7   0  12     5661.60     5029.10    739.56 o 
   8   0  12    42291.80    44956.89   1711.63 o 
   9   0  12    30395.16    33452.41   1521.79 o 
  10   0  12     3245.23     3623.84    717.98 o 
  11   0  12     5801.55     5079.22    834.06 o 
  12   0  12     6970.88     8196.38    994.38 o 
  13   0  12    14706.95    18760.58   1596.87 o 
  14   0  12     1689.93     2138.71    837.83 o 
   1   1  12     2762.19     2817.13    277.55 o 
   2   1  12    22279.48    20684.11    549.77 o 
   3   1  12     6400.26     6213.78    357.35 o 
   4   1  12      466.42      361.71    175.25 o 
   5   1  12    14112.43    13430.22    560.32 o 
   6   1  12    12519.10    11978.12    549.06 o 
   7   1  12    26197.25    26916.69    927.37 o 
   8   1  12     2334.66     2376.42    393.47 o 
   9   1  12     3196.30     3093.77    458.98 o 
  10   1  12    11648.55    12825.25    731.28 o 
  11   1  12    15957.46    17281.75    858.41 o 
  12   1  12     4982.53     4915.76    593.10 o 
  13   1  12      134.80      360.04    347.88 o 
  14   1  12     2994.54     3275.50    576.17 o 
   0   2  12    43236.11    41872.40   1050.20 o 
   1   2  12     7523.01     7393.16    357.02 o 
   2   2  12     9084.91     8954.14    385.64 o 
   3   2  12    13141.41    12605.89    481.97 o 
   4   2  12    12719.43    12186.93    585.10 o 
   5   2  12     5663.73     5309.26    403.43 o 
   6   2  12      265.30      332.65    215.92 o 
   7   2  12     8775.36     8305.14    562.12 o 
   8   2  12     8591.31     7889.91    585.22 o 
   9   2  12     7158.23     7316.78    595.52 o 
  10   2  12     3157.10     3573.29    493.67 o 
  11   2  12      786.80      438.25    303.79 o 
  12   2  12     2425.15     3065.50    490.95 o 
  13   2  12     5330.77     4708.73    663.37 o 
  14   2  12     2941.61     3004.51    563.42 o 
   1   3  12     4715.52     4287.47    348.64 o 
   2   3  12     1760.08     1783.30    230.14 o 
   3   3  12     5529.14     5749.66    378.41 o 
   4   3  12     3259.30     3047.93    307.59 o 
   5   3  12     3606.93     2898.54    381.37 o 
   6   3  12    12899.78    12876.51    650.17 o 
   7   3  12     1540.07     1688.23    355.12 o 
   8   3  12       32.00      239.76    249.25 o 
   9   3  12      476.38      596.26    304.77 o 
  10   3  12     2452.25     2755.77    463.26 o 
  11   3  12     4030.09     4329.52    541.53 o 
  12   3  12       54.14      -45.08    300.40 o 
  13   3  12       39.92      196.28    393.49 o 
  14   3  12      384.27      540.42    364.92 o 
   0   4  12      801.39      625.22    274.32 o 
   1   4  12      368.43      439.82    179.46 o 
   2   4  12        4.45       99.50    169.55 o 
   3   4  12     5586.30     5488.36    404.36 o 
   4   4  12      976.31     1165.29    237.58 o 
   5   4  12      627.74      411.88    240.41 o 
   6   4  12      985.59      802.53    270.12 o 
   7   4  12      268.29      174.28    234.54 o 
   8   4  12     1224.08     1488.71    352.50 o 
   9   4  12      866.36      635.43    336.42 o 
  10   4  12       39.02      -97.43    280.70 o 
  11   4  12      502.74      491.01    321.17 o 
  12   4  12      157.59      290.88    355.71 o 
  13   4  12       21.10      -28.79    350.89 o 
  14   4  12      451.37      721.53    362.78 o 
   1   5  12     1726.32     2034.94    275.29 o 
   2   5  12     2834.92     2760.59    337.32 o 
   3   5  12       78.13      290.52    185.30 o 
   4   5  12    15780.87    16580.61    697.99 o 
   5   5  12      526.97      477.91    243.78 o 
   6   5  12     1048.04     1005.35    317.69 o 
   7   5  12     4263.80     4020.27    460.21 o 
   8   5  12      146.79       88.52    258.62 o 
   9   5  12       50.98     -239.96    239.96 o 
  10   5  12      760.58      903.75    364.76 o 
  11   5  12      538.92      418.43    343.81 o 
  12   5  12       44.01     -226.46    351.69 o 
  13   5  12      247.61      625.29    385.96 o 
   0   6  12     8650.12     8636.44    640.94 o 
   1   6  12     5870.26     6346.31    407.78 o 
   2   6  12       66.79      187.26    181.71 o 
   3   6  12      807.13      614.82    230.58 o 
   4   6  12     5891.18     5725.17    522.27 o 
   5   6  12     4238.26     4077.12    467.88 o 
   6   6  12      912.20      894.85    313.44 o 
   7   6  12      203.24      -41.45    263.46 o 
   8   6  12      646.18      651.91    302.66 o 
   9   6  12     1672.66     1737.42    386.31 o 
  10   6  12     1137.12     1116.79    365.15 o 
  11   6  12      168.55      421.62    443.33 o 
  12   6  12      155.02      124.96    383.72 o 
  13   6  12     1027.01     1045.49    402.53 o 
   1   7  12    13147.04    13392.88    562.41 o 
   2   7  12    31162.93    30917.74    955.93 o 
   3   7  12    13714.08    13855.52    711.29 o 
   4   7  12      652.90      403.42    259.42 o 
   5   7  12     2286.20     2106.95    391.26 o 
   6   7  12     2581.30     2267.25    472.59 o 
   7   7  12     5511.07     5776.69    615.38 o 
   8   7  12     2344.79     2275.45    436.07 o 
   9   7  12       91.27      -81.92    302.74 o 
  10   7  12      455.83      709.94    374.82 o 
  11   7  12     1650.61     1548.80    433.93 o 
  12   7  12     2340.34     3191.85    636.93 o 
   0   8  12    15196.00    15944.44   1099.61 o 
   1   8  12    12747.55    13186.36    642.60 o 
   2   8  12     5249.94     4710.69    476.52 o 
   3   8  12     5756.78     5196.70    557.12 o 
   4   8  12    13869.35    14472.52    759.70 o 
   5   8  12    14367.57    14082.01    757.98 o 
   6   8  12     2223.73     2044.42    443.43 o 
   7   8  12      108.70      388.68    330.30 o 
   8   8  12     3123.77     3082.37    501.89 o 
   9   8  12     5750.32     5716.49    644.71 o 
  10   8  12     1110.95     1486.55    422.89 o 
  11   8  12       99.98       14.82    319.32 o 
   1   9  12    19555.31    20057.55    895.50 o 
   2   9  12    12465.48    13287.80    858.08 o 
   3   9  12    18314.34    19373.21    894.64 o 
   4   9  12     1544.16     1657.67    413.50 o 
   5   9  12      910.85     1069.72    367.90 o 
   6   9  12    15537.41    16126.53    852.74 o 
   7   9  12     4831.63     4818.22    678.75 o 
   8   9  12     1191.38     1356.41    431.03 o 
   9   9  12      109.79      265.63    334.72 o 
  10   9  12     1551.10     1623.43    493.81 o 
   0  10  12    36312.08    40951.16   2362.55 o 
   1  10  12    14308.09    15910.11   1105.91 o 
   2  10  12       67.84      -53.23    372.52 o 
   3  10  12     9670.69    11054.54    954.12 o 
   4  10  12     9693.88    10923.17    965.48 o 
   5  10  12    10159.81    10350.20    969.29 o 
   6  10  12       97.60      213.10    352.03 o 
   7  10  12      585.51      621.12    449.01 o 
   8  10  12     1038.67     1143.64    470.67 o 
   9  10  12     2702.70     2476.66    569.45 o 
   1  11  12     3803.32     3469.19    712.50 o 
   2  11  12     7427.09     9408.99    971.90 o 
   3  11  12     8764.79     8883.75    994.82 o 
   4  11  12      823.38      818.30    500.47 o 
   5  11  12      378.09      197.91    421.51 o 
   6  11  12     3816.19     4610.97    897.37 o 
   7  11  12     4195.46     4155.84    839.31 o 
   8  11  12     1370.34     1595.52    621.38 o 
   0  12  12      121.42      398.05    725.89 o 
   1  12  12     1875.51     1912.46    626.14 o 
   2  12  12      765.39      935.34    499.37 o 
   3  12  12       89.37     -234.07    414.71 o 
   4  12  12     1929.60     1837.26    582.25 o 
   5  12  12     2684.66     2282.31    556.55 o 
   6  12  12     1573.05     1648.85    539.11 o 
   1  13  12        7.01      155.08    364.11 o 
   2  13  12      429.23      522.02    389.69 o 
   3  13  12       17.56        4.98    402.60 o 
   1   1  13     6936.56     6986.70    393.48 o 
   2   1  13     9756.11     9490.95    410.70 o 
   3   1  13     3633.47     3556.74    368.09 o 
   4   1  13       34.47      107.54    197.52 o 
   5   1  13      264.78        7.03    195.28 o 
   6   1  13     2065.02     1870.48    343.51 o 
   7   1  13    13939.94    13875.96    714.00 o 
   8   1  13      318.10      324.79    267.22 o 
   9   1  13      587.56      313.15    286.79 o 
  10   1  13      505.86      405.85    318.62 o 
  11   1  13       55.28       76.77    306.72 o 
  12   1  13      978.43      871.72    365.83 o 
  13   1  13       31.75      -36.89    331.29 o 
  14   1  13      275.04      429.25    384.37 o 
   0   2  13     5372.77     4828.50    508.30 o 
   1   2  13     5836.44     6050.62    370.40 o 
   2   2  13     4466.82     4529.91    355.02 o 
   3   2  13     1078.26      792.92    210.47 o 
   4   2  13    14741.02    14106.08    651.95 o 
   5   2  13     1778.72     1686.84    320.96 o 
   6   2  13    11312.58    11874.77    729.53 o 
   7   2  13     1068.94     1152.84    373.81 o 
   8   2  13    11056.37    11089.39    667.52 o 
   9   2  13      628.87      937.30    339.51 o 
  10   2  13     3261.60     3871.56    530.41 o 
  11   2  13      397.31      503.34    327.04 o 
  12   2  13     3016.55     3522.06    547.31 o 
  13   2  13      823.16     1044.31    402.60 o 
  14   2  13      921.36      828.05    375.39 o 
   1   3  13     5990.27     5944.37    375.95 o 
   2   3  13    32306.43    31892.49    781.06 o 
   3   3  13     4695.99     4518.37    411.22 o 
   4   3  13     2765.01     3179.63    409.91 o 
   5   3  13     1353.64      981.80    311.94 o 
   6   3  13    15051.09    15587.63    834.16 o 
   7   3  13     6058.98     5554.66    641.34 o 
   8   3  13     6278.76     5538.66    632.67 o 
   9   3  13     2360.65     2401.88    491.92 o 
  10   3  13    11289.96    11813.93    748.53 o 
  11   3  13     3433.08     3584.80    547.37 o 
  12   3  13     3366.20     4030.98    572.78 o 
  13   3  13       61.68      240.73    389.41 o 
   0   4  13    65059.08    69109.95   1579.34 o 
   1   4  13     1373.04     1421.91    254.14 o 
   2   4  13       25.54       61.40    181.05 o 
   3   4  13      893.52      849.45    224.21 o 
   4   4  13    43166.14    44457.29   1037.32 o 
   5   4  13    12501.16    12229.45    747.15 o 
   6   4  13      922.90      689.04    331.68 o 
   7   4  13     1192.05     1249.24    373.09 o 
   8   4  13    12659.33    12563.35    829.71 o 
   9   4  13     3430.10     3588.95    592.31 o 
  10   4  13     3207.66     2246.44    501.39 o 
  11   4  13      976.14      654.49    374.34 o 
  12   4  13     2666.33     3166.73    667.83 o 
  13   4  13      423.91      457.56    369.69 o 
   1   5  13     3340.83     3160.96    334.22 o 
   2   5  13    39880.02    42376.36    998.60 o 
   3   5  13     4357.81     4636.65    421.21 o 
   4   5  13      918.57     1311.48    294.34 o 
   5   5  13     2073.24     1968.42    375.97 o 
   6   5  13    23944.66    24785.80    938.85 o 
   7   5  13     1076.09      933.23    384.02 o 
   8   5  13     3958.61     3892.53    577.21 o 
   9   5  13      799.72      601.87    368.45 o 
  10   5  13     8692.11     8958.06    821.54 o 
  11   5  13     1445.76     1100.46    446.89 o 
  12   5  13     3587.20     3326.71    644.26 o 
  13   5  13        0.94      280.68    380.09 o 
   0   6  13    26329.32    28592.96   1109.18 o 
   1   6  13     2407.05     2419.72    345.02 o 
   2   6  13     1208.88     1313.62    286.86 o 
   3   6  13    18970.79    19428.37    807.91 o 
   4   6  13    20731.83    21627.05    846.02 o 
   5   6  13      688.55      805.47    298.25 o 
   6   6  13     4218.07     3937.08    518.87 o 
   7   6  13     1014.93     1008.15    337.06 o 
   8   6  13    17095.80    16368.73    947.85 o 
   9   6  13      329.65       83.57    349.11 o 
  10   6  13     2456.34     2722.28    554.98 o 
  11   6  13      201.73      509.49    407.43 o 
  12   6  13     4835.81     5635.30    799.84 o 
   1   7  13      997.78     1054.36    291.78 o 
   2   7  13    16815.57    17572.86    719.30 o 
   3   7  13      275.14      362.29    290.00 o 
   4   7  13       14.40       43.02    237.98 o 
   5   7  13      825.44      841.61    367.89 o 
   6   7  13    12045.64    11803.81    736.85 o 
   7   7  13       50.90      -55.58    277.36 o 
   8   7  13      879.20      767.75    342.07 o 
   9   7  13     2272.20     2127.26    510.11 o 
  10   7  13     2999.54     3174.66    609.99 o 
  11   7  13      596.23      265.79    362.41 o 
  12   7  13     1261.17     1142.50    446.97 o 
   0   8  13    10359.67    10424.49   1014.93 o 
   1   8  13        9.46      -66.06    240.45 o 
   2   8  13      211.46      240.24    259.41 o 
   3   8  13      609.17      593.61    318.28 o 
   4   8  13     3231.36     3404.06    495.17 o 
   5   8  13     1226.86     1277.61    359.78 o 
   6   8  13       41.58      204.80    336.52 o 
   7   8  13     1317.16     1154.09    381.74 o 
   8   8  13      665.64      645.36    349.36 o 
   9   8  13      610.71      421.25    330.95 o 
  10   8  13      378.07      601.76    359.41 o 
  11   8  13        5.95      211.72    340.92 o 
   1   9  13        4.46      -34.18    281.53 o 
   2   9  13        3.31      288.56    300.94 o 
   3   9  13       85.78      251.39    320.46 o 
   4   9  13     1033.76     1251.82    371.16 o 
   5   9  13      546.09      169.81    329.47 o 
   6   9  13      688.47      457.01    383.12 o 
   7   9  13     1013.35     1091.83    421.71 o 
   8   9  13      150.74      -45.86    320.96 o 
   9   9  13       74.43       22.47    329.43 o 
  10   9  13      214.90      114.12    308.14 o 
   0  10  13     1039.45      745.73    667.21 o 
   1  10  13       42.52      -88.68    423.97 o 
   2  10  13        2.74      -34.90    349.15 o 
   3  10  13      834.23      846.05    418.64 o 
   4  10  13      612.61      559.61    410.90 o 
   5  10  13       32.14      -88.74    307.23 o 
   6  10  13       65.59      -61.38    369.69 o 
   7  10  13      397.58      717.65    410.79 o 
   8  10  13      336.70      324.01    368.15 o 
   1  11  13     4155.84     4331.42    819.64 o 
   2  11  13     3034.41     2902.57    708.53 o 
   3  11  13       26.52       43.78    433.27 o 
   4  11  13       97.54     -295.43    379.06 o 
   5  11  13      506.40      423.25    479.06 o 
   6  11  13     3251.55     2652.12    657.88 o 
   7  11  13      414.20      286.90    487.14 o 
   0  12  13     8840.20    11095.81   1465.41 o 
   1  12  13       31.31     -149.18    377.28 o 
   2  12  13       22.57      -14.52    364.81 o 
   3  12  13     1149.70     2002.20    555.75 o 
   4  12  13     7002.61     7333.14    947.98 o 
   5  12  13      312.47     -303.19    410.73 o 
   0   0  14    70662.00    74725.55   2383.18 o 
   1   0  14     1224.09     1144.04    353.55 o 
   2   0  14     1233.81     1051.39    344.55 o 
   3   0  14      298.98      155.42    317.96 o 
   4   0  14    31706.67    30720.80   1321.26 o 
   5   0  14      654.57      786.57    402.43 o 
   6   0  14     1255.69     1640.57    670.98 o 
   7   0  14      320.86      444.33    391.86 o 
   8   0  14    13301.51    14206.42   1198.11 o 
   9   0  14      317.33      609.38    456.69 o 
  10   0  14     8807.80    11163.94   1292.39 o 
  11   0  14      195.40      -64.00    438.50 o 
  12   0  14     8328.29     9140.85   1048.30 o 
  13   0  14      167.94     -305.49    424.98 o 
   1   1  14     3502.15     2961.29    330.72 o 
   2   1  14    30459.31    30632.54    842.41 o 
   3   1  14       69.08      -70.03    185.60 o 
   4   1  14     2809.97     2737.19    398.52 o 
   5   1  14     1210.59     1236.67    278.80 o 
   6   1  14    29484.61    30092.15   1104.03 o 
   7   1  14      609.23      825.26    355.03 o 
   8   1  14     3577.52     3590.46    550.12 o 
   9   1  14      457.86      501.10    316.66 o 
  10   1  14    12576.95    13442.11    796.01 o 
  11   1  14      126.54      191.46    315.85 o 
  12   1  14     3978.42     4285.31    588.92 o 
  13   1  14      333.45      346.82    341.44 o 
   0   2  14    20578.11    19320.41    881.45 o 
   1   2  14      364.11      212.79    183.13 o 
   2   2  14     4081.51     4174.31    404.52 o 
   3   2  14     5201.77     4921.18    465.84 o 
   4   2  14    32125.28    32738.76    974.66 o 
   5   2  14     1370.68     1144.65    345.91 o 
   6   2  14     3492.98     3539.13    536.79 o 
   7   2  14      719.78      478.71    300.26 o 
   8   2  14    15748.18    16254.99    920.63 o 
   9   2  14      104.27      373.20    367.03 o 
  10   2  14     1987.17     1696.24    480.18 o 
  11   2  14      125.27      244.62    358.70 o 
  12   2  14     3276.81     3286.48    525.60 o 
  13   2  14      392.48      576.11    318.09 o 
   1   3  14     3728.56     3545.04    376.28 o 
   2   3  14    23107.24    22882.52    767.03 o 
   3   3  14     5903.29     5522.83    455.69 o 
   4   3  14      381.94      140.29    227.46 o 
   5   3  14       79.75      215.43    270.61 o 
   6   3  14     4664.68     4771.63    606.65 o 
   7   3  14     3829.22     3396.96    552.01 o 
   8   3  14     1502.97     1975.87    468.24 o 
   9   3  14     1347.66      967.80    400.56 o 
  10   3  14     2026.40     1655.46    476.13 o 
  11   3  14      512.80      758.28    421.04 o 
  12   3  14     1357.38     1302.64    446.48 o 
  13   3  14        2.92      306.24    378.25 o 
   0   4  14     4304.78     5376.36    565.64 o 
   1   4  14     2380.94     2530.32    372.47 o 
   2   4  14       66.04       72.28    185.52 o 
   3   4  14     7262.98     6930.44    493.33 o 
   4   4  14      777.96      559.07    330.49 o 
   5   4  14       16.66      282.12    302.31 o 
   6   4  14      135.49      -71.98    292.07 o 
   7   4  14      512.39      -75.22    283.78 o 
   8   4  14      320.60      466.76    346.65 o 
   9   4  14      785.88     1310.35    459.46 o 
  10   4  14      265.86      -21.50    349.08 o 
  11   4  14     2069.60     1786.55    473.85 o 
  12   4  14      264.09      363.85    349.69 o 
   1   5  14      592.84      625.66    248.53 o 
   2   5  14     1559.09     1703.53    317.83 o 
   3   5  14     6135.68     6071.02    534.03 o 
   4   5  14     2850.53     2301.17    462.59 o 
   5   5  14     1990.24     1471.70    399.90 o 
   6   5  14       46.13     -237.57    284.56 o 
   7   5  14       50.33      277.79    332.95 o 
   8   5  14      118.52      300.95    348.55 o 
   9   5  14      140.63      -90.50    318.00 o 
  10   5  14       63.77      295.76    376.85 o 
  11   5  14      362.49      406.38    381.42 o 
  12   5  14      629.36       54.93    501.61 o 
   0   6  14     7196.61     6599.38    633.53 o 
   1   6  14     1746.93     1449.51    316.20 o 
   2   6  14       84.12      194.68    216.66 o 
   3   6  14      984.92      923.89    324.01 o 
   4   6  14     4812.11     4880.85    605.94 o 
   5   6  14      428.54       -5.98    281.15 o 
   6   6  14      394.07      334.94    337.80 o 
   7   6  14      319.55      347.91    342.14 o 
   8   6  14     2204.58     2305.03    515.93 o 
   9   6  14      252.20      186.80    365.18 o 
  10   6  14      602.69     1061.39    424.14 o 
  11   6  14      527.59      673.55    419.83 o 
   1   7  14      665.58      890.10    285.20 o 
   2   7  14     9147.59     9508.01    593.11 o 
   3   7  14     1679.15     1188.21    356.17 o 
   4   7  14     3229.36     2961.18    471.14 o 
   5   7  14        2.52       14.52    278.65 o 
   6   7  14    13852.37    15324.46    840.42 o 
   7   7  14       45.06     -171.38    323.62 o 
   8   7  14      792.74      785.56    418.26 o 
   9   7  14      506.83      833.54    412.42 o 
  10   7  14     3666.38     4061.66    658.30 o 
  11   7  14        2.59      363.58    352.28 o 
   0   8  14    30698.60    31917.73   1578.05 o 
   1   8  14        4.72      -77.28    245.58 o 
   2   8  14        5.48      187.53    285.52 o 
   3   8  14     4059.49     4375.83    552.71 o 
   4   8  14    14630.49    15414.22    825.10 o 
   5   8  14     1560.60     1935.90    468.04 o 
   6   8  14     2428.32     2340.29    486.86 o 
   7   8  14      267.97      451.44    349.16 o 
   8   8  14     7510.16     7552.34    830.85 o 
   9   8  14      853.57     1161.91    436.04 o 
  10   8  14     3199.36     3464.99    624.14 o 
   1   9  14      514.98      219.26    359.51 o 
   2   9  14    25883.82    28581.73   1098.39 o 
   3   9  14        6.79      -18.75    299.92 o 
   4   9  14     1011.19     1250.46    390.21 o 
   5   9  14      185.37      179.89    340.31 o 
   6   9  14    10314.26    10348.75    846.50 o 
   7   9  14      827.55      676.88    354.30 o 
   8   9  14     2456.37     2271.83    467.24 o 
   9   9  14      162.32      147.76    324.36 o 
   0  10  14    10884.15    13122.47   1175.08 o 
   1  10  14      831.82      584.82    423.45 o 
   2  10  14     1075.22      918.96    425.99 o 
   3  10  14       78.62      115.43    391.28 o 
   4  10  14    14134.59    16239.41    918.89 o 
   5  10  14       30.93      238.31    357.65 o 
   6  10  14     1560.22     1534.86    446.21 o 
   7  10  14        0.87      -59.39    306.69 o 
   1  11  14       38.36     -367.63    427.58 o 
   2  11  14     8436.99    10185.68   1079.42 o 
   3  11  14      230.40      237.41    466.92 o 
   4  11  14      448.24      821.53    485.89 o 
   5  11  14        1.90      330.21    486.40 o 
   6  11  14     5614.33     7366.68   1124.83 o 
   0  12  14     4510.34     6155.71   1308.13 o 
   1  12  14       99.50        2.68    408.69 o 
   2  12  14       16.49      273.06    403.48 o 
   1   1  15       11.45      -85.29    167.70 o 
   2   1  15      712.01      606.23    262.55 o 
   3   1  15     1138.72     1194.38    305.09 o 
   4   1  15     2800.81     3051.90    434.60 o 
   5   1  15      660.56      903.90    311.83 o 
   6   1  15     3030.69     3202.70    513.85 o 
   7   1  15       22.59      444.86    396.67 o 
   8   1  15     1008.96      932.17    474.27 o 
   9   1  15     1635.14     1605.00    451.93 o 
  10   1  15     1168.93      793.46    444.74 o 
  11   1  15       15.82     -276.85    334.48 o 
  12   1  15       67.35      200.89    346.97 o 
   0   2  15    37892.07    36801.55   1238.12 o 
   1   2  15     1040.90      908.17    253.84 o 
   2   2  15      251.25       88.39    210.37 o 
   3   2  15    11000.78    10652.11    623.11 o 
   4   2  15    10521.67     9678.16    670.07 o 
   5   2  15       45.99      124.28    335.67 o 
   6   2  15      363.23        1.39    359.26 o 
   7   2  15      540.85      596.86    330.32 o 
   8   2  15     1829.68     1834.08    490.37 o 
   9   2  15     1350.79      831.13    414.53 o 
  10   2  15     1432.14     1492.17    493.60 o 
  11   2  15       95.66       81.29    367.98 o 
  12   2  15      743.81      584.45    400.99 o 
   1   3  15    10546.33    10507.19    595.46 o 
   2   3  15    24529.99    24944.13    872.05 o 
   3   3  15     4495.63     3933.29    521.83 o 
   4   3  15      105.74      -40.03    314.33 o 
   5   3  15     2768.03     2550.55    466.90 o 
   6   3  15     8709.39     8364.76    688.78 o 
   7   3  15      666.98      345.98    348.39 o 
   8   3  15     1141.53     1076.00    439.15 o 
   9   3  15      839.11      612.16    416.44 o 
  10   3  15     2036.12     2257.39    543.74 o 
  11   3  15     1862.18     2213.04    535.73 o 
  12   3  15     1404.87     1080.30    409.24 o 
   0   4  15    13886.44    14180.39    921.68 o 
   1   4  15     2542.48     2622.05    402.33 o 
   2   4  15     4304.29     3922.47    464.49 o 
   3   4  15     3339.40     3010.35    435.39 o 
   4   4  15    21404.04    21093.24    965.41 o 
   5   4  15     5580.31     5798.99    664.56 o 
   6   4  15     4545.37     4888.55    629.06 o 
   7   4  15     2733.46     2818.09    544.24 o 
   8   4  15    12171.28    13643.21    946.64 o 
   9   4  15     2780.90     2658.94    570.97 o 
  10   4  15     2101.88     2130.04    526.55 o 
  11   4  15       49.71      150.02    340.98 o 
  12   4  15     4568.13     5258.04    788.94 o 
   1   5  15     1014.38      984.31    315.22 o 
   2   5  15    17883.30    18333.05    794.42 o 
   3   5  15     4928.46     5154.99    618.98 o 
   4   5  15      523.95      559.55    340.87 o 
   5   5  15      572.27      309.09    324.78 o 
   6   5  15    13353.76    13574.85    859.96 o 
   7   5  15     6730.71     6819.72    739.31 o 
   8   5  15     1603.28     1775.84    514.53 o 
   9   5  15      164.95      192.19    384.64 o 
  10   5  15     6590.10     7411.22    801.19 o 
  11   5  15     1771.85     2333.50    526.57 o 
   0   6  15    17967.58    19223.31   1203.26 o 
   1   6  15     5236.46     5067.97    507.03 o 
   2   6  15      505.62      605.52    310.33 o 
   3   6  15      232.65      226.31    320.01 o 
   4   6  15    13010.70    13012.83    856.24 o 
   5   6  15     3074.14     3082.65    549.27 o 
   6   6  15       28.98      -81.27    328.73 o 
   7   6  15      213.00      257.48    371.34 o 
   8   6  15     5592.47     5604.92    731.49 o 
   9   6  15     4239.59     4997.69    695.03 o 
  10   6  15     2091.03     1525.71    474.90 o 
  11   6  15       95.29      192.90    327.20 o 
   1   7  15      182.58      396.62    273.98 o 
   2   7  15     3974.39     3922.58    526.67 o 
   3   7  15     2465.80     2454.27    508.20 o 
   4   7  15     2046.75     1712.55    514.08 o 
   5   7  15       17.77       21.75    337.07 o 
   6   7  15     5333.79     5464.11    741.32 o 
   7   7  15     7074.75     7014.23    813.75 o 
   8   7  15      738.61      244.67    391.50 o 
   9   7  15       69.05      329.79    373.86 o 
  10   7  15     4464.07     5179.23    691.82 o 
   0   8  15      334.00      257.90    438.62 o 
   1   8  15      920.51      923.19    362.99 o 
   2   8  15      269.47      231.30    316.03 o 
   3   8  15      344.48      588.93    330.73 o 
   4   8  15     1510.55     1626.01    458.18 o 
   5   8  15     3062.32     3681.94    698.50 o 
   6   8  15      252.06       94.81    406.98 o 
   7   8  15      119.74       27.16    356.14 o 
   8   8  15     3179.44     3347.70    594.44 o 
   9   8  15      239.25      140.45    318.31 o 
   1   9  15     1548.23     1328.24    454.10 o 
   2   9  15     1295.66     1398.16    419.25 o 
   3   9  15       50.67       76.13    322.17 o 
   4   9  15      489.03      614.24    409.51 o 
   5   9  15       60.34      186.69    390.11 o 
   6   9  15        3.28      -24.41    355.52 o 
   7   9  15      210.16      206.24    362.52 o 
   8   9  15        6.88     -298.55    298.55 o 
   0  10  15      198.52      567.10    702.48 o 
   1  10  15      185.29      199.61    407.26 o 
   2  10  15       43.69      111.65    397.69 o 
   3  10  15      410.84      320.10    418.09 o 
   4  10  15      793.57      587.67    395.12 o 
   5  10  15      431.65      817.44    412.80 o 
   6  10  15      215.53      178.08    332.66 o 
   1  11  15      184.92      231.57    451.08 o 
   2  11  15     2983.58     3207.47    723.43 o 
   3  11  15      503.46      759.03    475.57 o 
   4  11  15       13.86      165.17    432.04 o 
   0   0  16    18510.50    17506.53   1864.28 o 
   1   0  16    28478.75    28253.02   1334.04 o 
   2   0  16     1160.30      844.76    426.99 o 
   3   0  16    26027.04    26544.96   1500.47 o 
   4   0  16    12076.07    12501.62    998.41 o 
   5   0  16     9700.63     9917.01    927.74 o 
   6   0  16       16.55       83.05    508.31 o 
   7   0  16      372.29      394.41    582.99 o 
   8   0  16     2136.09     2600.68    841.94 o 
   9   0  16     3303.21     2713.25    896.66 o 
  10   0  16       74.66      237.80    609.15 o 
  11   0  16      591.98      883.53    688.35 o 
  12   0  16      910.70     1027.14    588.11 o 
   1   1  16    16643.03    15919.19    677.87 o 
   2   1  16    10529.70    10387.23    631.05 o 
   3   1  16    22036.40    22879.99    889.93 o 
   4   1  16       26.54      -68.01    263.46 o 
   5   1  16     1043.29      882.51    383.20 o 
   6   1  16     6413.02     6457.59    825.72 o 
   7   1  16    11342.80    10937.47    913.90 o 
   8   1  16     1000.31     1228.03    526.64 o 
   9   1  16      223.51      134.26    405.13 o 
  10   1  16     1353.35     1468.74    562.89 o 
  11   1  16     3828.15     4571.80    733.90 o 
  12   1  16      795.15      834.39    421.34 o 
   0   2  16     9018.84     8806.44    855.54 o 
   1   2  16     6979.55     6591.12    503.41 o 
   2   2  16      158.19      112.06    249.25 o 
   3   2  16      736.88      587.77    306.28 o 
   4   2  16     3201.33     2953.58    456.63 o 
   5   2  16    17122.94    18594.11    946.16 o 
   6   2  16      344.16      532.23    429.71 o 
   7   2  16      770.40      917.87    480.25 o 
   8   2  16      157.77      252.27    453.31 o 
   9   2  16     5529.99     5297.87    784.50 o 
  10   2  16     1157.80     1474.59    559.11 o 
  11   2  16      232.15       55.58    396.68 o 
   1   3  16     5535.76     5162.97    478.37 o 
   2   3  16     3049.05     2999.48    445.84 o 
   3   3  16     4561.40     4742.35    583.65 o 
   4   3  16     2044.83     1715.17    507.38 o 
   5   3  16     1485.77     1184.27    478.89 o 
   6   3  16     1729.48     1305.67    495.92 o 
   7   3  16     1328.10     1072.36    487.81 o 
   8   3  16      445.01      118.06    413.61 o 
   9   3  16      178.96       76.44    369.28 o 
  10   3  16      556.26      545.63    392.66 o 
  11   3  16     1001.52     1588.13    458.09 o 
   0   4  16      168.40      123.22    367.15 o 
   1   4  16     1225.21      807.55    306.92 o 
   2   4  16     1816.84     1495.10    388.28 o 
   3   4  16       55.39      146.10    294.11 o 
   4   4  16     2047.18     1755.14    494.68 o 
   5   4  16      486.66      530.09    402.62 o 
   6   4  16     2236.37     1974.96    551.67 o 
   7   4  16      155.73      178.43    357.23 o 
   8   4  16      309.54      573.91    395.54 o 
   9   4  16      742.10      914.46    469.88 o 
  10   4  16       56.46     -340.45    340.45 o 
  11   4  16       18.70     -296.49    296.49 o 
   1   5  16     5385.89     5986.46    632.31 o 
   2   5  16        8.90      127.52    272.71 o 
   3   5  16      163.23     -101.31    322.18 o 
   4   5  16      896.51      985.76    447.02 o 
   5   5  16     1345.86     1181.60    402.40 o 
   6   5  16     1558.12     1769.26    477.74 o 
   7   5  16     1693.21     1019.78    447.90 o 
   8   5  16      233.37      472.30    419.70 o 
   9   5  16       29.44      -58.46    339.44 o 
  10   5  16       78.98      -68.88    322.11 o 
   0   6  16      828.54      807.04    598.08 o 
   1   6  16      463.76      384.08    388.93 o 
   2   6  16      113.52       57.70    340.08 o 
   3   6  16     1106.98      942.67    397.61 o 
   4   6  16      487.70      598.46    370.22 o 
   5   6  16     1628.53     1209.08    436.47 o 
   6   6  16       82.37      100.10    362.95 o 
   7   6  16      682.99      349.17    393.21 o 
   8   6  16      839.09      982.57    413.81 o 
   9   6  16     1338.92     1604.60    466.84 o 
  10   6  16      109.65      133.45    332.97 o 
   1   7  16      281.39      134.85    352.24 o 
   2   7  16     1844.00     1629.43    471.08 o 
   3   7  16     3922.06     3782.02    648.90 o 
   4   7  16       44.90      130.98    365.12 o 
   5   7  16      579.44      666.02    435.41 o 
   6   7  16     1548.07     1716.25    518.23 o 
   7   7  16     7003.19     7089.39    814.36 o 
   8   7  16      410.80      262.33    345.29 o 
   9   7  16      637.68      596.66    342.88 o 
   0   8  16     2103.90     2399.30    648.12 o 
   1   8  16     3529.93     3634.19    683.89 o 
   2   8  16       25.28      234.16    427.72 o 
   3   8  16     1497.96     1390.23    507.49 o 
   4   8  16     2925.88     2645.70    596.29 o 
   5   8  16     3054.49     3246.40    622.27 o 
   6   8  16      501.71       78.70    386.49 o 
   7   8  16      999.08      614.57    385.29 o 
   8   8  16     3936.96     3459.80    590.02 o 
   1   9  16     1860.84     2160.36    559.44 o 
   2   9  16     2988.29     3123.58    621.88 o 
   3   9  16     1593.19     1538.19    505.18 o 
   4   9  16      950.98     2170.11    585.26 o 
   5   9  16     2601.03     2672.59    638.17 o 
   6   9  16     1780.48     1927.52    490.55 o 
   0  10  16     1263.64     2376.85    934.70 o 
   1  10  16     1909.31     2113.36    554.05 o 
   2  10  16        1.08      160.72    407.61 o 
   3  10  16      466.92      753.18    463.40 o 
   4  10  16     2101.11     2114.66    556.87 o 
   1   1  17     1828.35     1945.49    381.92 o 
   2   1  17     3062.01     2786.48    450.44 o 
   3   1  17     1022.75      766.00    328.55 o 
   4   1  17     3017.26     3479.43    497.55 o 
   5   1  17      254.15      331.27    325.19 o 
   6   1  17       12.90     -155.72    393.85 o 
   7   1  17     1773.03     1294.84    528.38 o 
   8   1  17        0.96     -222.06    382.12 o 
   9   1  17      280.58      377.37    468.19 o 
  10   1  17      578.55      573.15    448.23 o 
  11   1  17     1243.76     1575.18    502.63 o 
   0   2  17     3315.23     3253.15    656.51 o 
   1   2  17     3743.00     3914.94    490.73 o 
   2   2  17      422.60      387.77    295.99 o 
   3   2  17     5269.37     5840.58    603.98 o 
   4   2  17      345.22      654.58    365.44 o 
   5   2  17     3790.87     4055.19    605.00 o 
   6   2  17       29.71      170.40    414.90 o 
   7   2  17     2219.73     2300.65    614.89 o 
   8   2  17      175.24      -18.46    433.04 o 
   9   2  17     1734.81     1938.71    593.78 o 
  10   2  17      118.03     -225.76    368.75 o 
  11   2  17      110.88      372.61    396.59 o 
   1   3  17     8048.97     8589.68    618.60 o 
   2   3  17      181.17       79.62    287.84 o 
   3   3  17    11013.20    10848.05    681.63 o 
   4   3  17      496.90      326.48    362.88 o 
   5   3  17     6256.11     5801.84    797.17 o 
   6   3  17     1372.67     1480.21    544.63 o 
   7   3  17     4271.10     5107.65    807.56 o 
   8   3  17      118.68      -56.65    449.74 o 
   9   3  17      965.52     1120.10    507.28 o 
  10   3  17       60.62      508.75    382.36 o 
   0   4  17     5139.37     5032.15    791.19 o 
   1   4  17     8107.23     8066.63    620.23 o 
   2   4  17      542.73      546.62    330.24 o 
   3   4  17     6381.61     5805.35    749.12 o 
   4   4  17      393.67      230.96    387.43 o 
   5   4  17     7956.83     8964.95    909.87 o 
   6   4  17      301.96      -49.88    423.66 o 
   7   4  17     1072.67     1278.61    552.36 o 
   8   4  17      125.24      -62.17    414.14 o 
   9   4  17     9289.21    10636.55    958.52 o 
  10   4  17      266.93     -353.45    353.45 o 
   1   5  17     6755.67     7396.88    702.94 o 
   2   5  17      109.20      -15.61    297.22 o 
   3   5  17    12150.45    12073.52    919.27 o 
   4   5  17      168.80      158.18    371.82 o 
   5   5  17     2621.97     2658.95    613.15 o 
   6   5  17       88.51      243.92    419.94 o 
   7   5  17    11671.90    12675.03   1050.29 o 
   8   5  17        3.72      -37.06    391.52 o 
   9   5  17      499.98      469.02    364.29 o 
   0   6  17     4523.50     4423.04    973.72 o 
   1   6  17     8155.18     8927.57    819.24 o 
   2   6  17      375.00      334.87    485.28 o 
   3   6  17     1873.34     2116.66    549.35 o 
   4   6  17       13.76      -36.96    382.11 o 
   5   6  17     9894.48    10541.81    931.10 o 
   6   6  17      528.58      601.25    464.11 o 
   7   6  17     1105.06      914.57    483.05 o 
   8   6  17     1500.58     1702.34    459.53 o 
   9   6  17     4719.85     5106.09    688.38 o 
   1   7  17     2003.43     1872.15    690.96 o 
   2   7  17       94.73      292.53    661.63 o 
   3   7  17     2910.34     2810.84    609.13 o 
   4   7  17        8.31       42.40    430.77 o 
   5   7  17      338.81       95.23    435.54 o 
   6   7  17       20.93     -321.77    321.77 o 
   7   7  17     5855.80     7063.15    773.37 o 
   8   7  17       40.60      166.01    340.51 o 
   0   8  17       12.24        0.03    659.32 o 
   1   8  17     2240.02     2243.92    708.49 o 
   2   8  17       59.98      235.32    553.32 o 
   3   8  17      583.96      313.09    517.39 o 
   4   8  17      114.69      -88.08    356.98 o 
   5   8  17     1238.55     1273.73    450.92 o 
   6   8  17        7.42       41.42    351.83 o 
   1   9  17       39.57      330.69    542.00 o 
   2   9  17      183.32       45.65    471.88 o 
   3   9  17      184.38       40.90    480.75 o 
   4   9  17      244.48      704.40    470.69 o 
   5   9  17      302.63      219.25    369.39 o 
   0  10  17       11.41      932.14    932.14 o 
   1  10  17      297.12      203.22    641.18 o 
   0   0  18     2336.80     3273.85   1185.47 o 
   1   0  18     7240.67     6750.94    920.67 o 
   2   0  18      432.70      437.31    442.96 o 
   3   0  18     2810.04     2653.18    652.60 o 
   4   0  18     3348.35     2961.67    685.18 o 
   5   0  18    18295.90    19327.18   1647.05 o 
   6   0  18     3801.33     3454.73   1196.84 o 
   7   0  18     3216.44     3897.99   1041.21 o 
   8   0  18      967.28      662.16    638.68 o 
   9   0  18     7657.25     8933.21   1238.26 o 
  10   0  18      758.65     1329.36    620.40 o 
   1   1  18     9618.71     9143.59    718.04 o 
   2   1  18     1760.48     1762.82    405.44 o 
   3   1  18     8743.29     8422.93    663.25 o 
   4   1  18     5133.47     5728.72    676.19 o 
   5   1  18     3213.14     3814.76    601.91 o 
   6   1  18      220.23      181.05    444.04 o 
   7   1  18     4320.09     4309.41    756.00 o 
   8   1  18      944.18      354.55    440.57 o 
   9   1  18      203.22       -5.44    389.26 o 
  10   1  18      336.22       38.57    358.34 o 
   0   2  18     3437.83     3149.91    826.09 o 
   1   2  18     6276.79     5530.00    668.30 o 
   2   2  18      256.65      191.59    294.92 o 
   3   2  18     5349.50     6059.10    623.40 o 
   4   2  18     1078.80      931.78    407.91 o 
   5   2  18     3681.11     3673.19    605.94 o 
   6   2  18     1612.49     1684.40    564.69 o 
   7   2  18      559.61      141.63    463.72 o 
   8   2  18      136.60      282.87    402.86 o 
   9   2  18     3815.77     4691.90    762.65 o 
   1   3  18       46.33      -74.92    305.45 o 
   2   3  18     3216.00     3052.27    465.17 o 
   3   3  18     4316.69     4253.25    604.32 o 
   4   3  18      357.27       42.18    348.36 o 
   5   3  18      560.93      625.21    416.53 o 
   6   3  18      521.97      627.08    421.03 o 
   7   3  18     3595.19     4154.74    754.63 o 
   8   3  18        2.38      -23.37    373.75 o 
   9   3  18      387.54      470.47    410.79 o 
   0   4  18     3160.08     3171.13    675.45 o 
   1   4  18        8.58      188.72    319.52 o 
   2   4  18        0.73       51.52    312.28 o 
   3   4  18       19.14     -216.77    317.47 o 
   4   4  18       22.83      327.07    417.15 o 
   5   4  18       57.73      -16.99    402.79 o 
   6   4  18       62.88      167.24    440.42 o 
   7   4  18      230.47      409.78    414.03 o 
   8   4  18       68.50      -80.05    346.81 o 
   9   4  18      386.82      370.93    399.02 o 
   1   5  18       31.29     -162.98    345.05 o 
   2   5  18       17.09      160.65    464.53 o 
   3   5  18      745.70      816.09    455.43 o 
   4   5  18       19.16     -227.32    394.68 o 
   5   5  18        4.76     -127.93    409.56 o 
   6   5  18       36.51     -122.59    370.13 o 
   7   5  18      770.43      380.36    434.07 o 
   8   5  18      157.71     -247.57    333.47 o 
   0   6  18      105.53      140.27    599.43 o 
   1   6  18     2255.15     2021.54    541.24 o 
   2   6  18       11.09      374.46    473.93 o 
   3   6  18      650.64      771.49    484.35 o 
   4   6  18      241.87      282.51    427.24 o 
   5   6  18     2301.91     2082.37    582.03 o 
   6   6  18       25.55      236.81    387.45 o 
   7   6  18      108.87       40.23    368.35 o 
   1   7  18     4706.72     5067.30    911.11 o 
   2   7  18       20.02     -168.15    458.08 o 
   3   7  18     1217.35     1426.61    604.95 o 
   4   7  18       29.20      -18.87    361.20 o 
   5   7  18      754.29      914.76    481.95 o 
   6   7  18      460.91      574.32    385.52 o 
   0   8  18     1634.26     2806.16   1367.35 o 
   1   8  18     3417.45     3655.69   1105.72 o 
   2   8  18      328.69       92.00    574.87 o 
   3   8  18      892.99      444.57    467.47 o 
   4   8  18      296.09      761.25    429.63 o 
   1   9  18     1887.77     1967.77    658.64 o 
   1   1  19     1625.27     1840.60    519.12 o 
   2   1  19      429.40      545.80    330.64 o 
   3   1  19      507.41      627.90    333.79 o 
   4   1  19       22.33      131.16    354.79 o 
   5   1  19      927.82     1325.45    557.63 o 
   6   1  19       26.43      187.21    422.00 o 
   7   1  19       52.48       57.56    402.61 o 
   8   1  19      111.09      -29.88    377.39 o 
   0   2  19       91.61      384.26    552.41 o 
   1   2  19      939.42      986.65    396.12 o 
   2   2  19       31.71      -79.10    304.67 o 
   3   2  19      314.85      277.65    323.94 o 
   4   2  19     1357.40     1376.04    454.49 o 
   5   2  19     2140.64     1921.27    507.03 o 
   6   2  19     1211.36     1222.97    533.64 o 
   7   2  19      406.04      716.31    456.80 o 
   8   2  19     3472.16     3354.99    631.36 o 
   1   3  19      905.16      908.40    402.71 o 
   2   3  19     1304.42     1333.51    429.09 o 
   3   3  19     1541.91     2531.11    508.00 o 
   4   3  19     1980.03     2198.58    524.14 o 
   5   3  19      530.37      468.64    395.89 o 
   6   3  19     2963.11     3495.30    703.25 o 
   7   3  19     3198.75     3303.52    618.72 o 
   8   3  19      285.17      654.80    400.98 o 
   0   4  19     6255.84     5352.73   1596.33 o 
   1   4  19     4101.78     4840.19    628.48 o 
   2   4  19        0.67      209.18    418.62 o 
   3   4  19     2059.99     2233.40    512.69 o 
   4   4  19     5583.52     5343.39    702.51 o 
   5   4  19     3456.62     3690.24    629.16 o 
   6   4  19      148.65      858.93    466.59 o 
   7   4  19      735.58      634.26    436.46 o 
   1   5  19     2144.31     2496.37    521.85 o 
   2   5  19     6611.55     7381.29    850.41 o 
   3   5  19     3299.80     3652.40    799.55 o 
   4   5  19        9.01     -154.25    396.92 o 
   5   5  19     1427.16     1618.26    540.25 o 
   6   5  19     2487.77     2773.12    586.18 o 
   0   6  19     6572.86     6413.59    949.94 o 
   1   6  19     1740.98     1354.23    599.70 o 
   2   6  19      459.62      -58.89    467.40 o 
   3   6  19      816.60      567.21    522.96 o 
   4   6  19     3396.83     4603.78    735.66 o 
   5   6  19     2341.30     3486.68    643.80 o 
   1   7  19     1369.46      805.37    623.17 o 
   2   7  19     4691.16     4991.35    859.04 o 
   3   7  19     2082.31     2131.73    616.03 o 
   4   7  19        9.98       14.47    391.49 o 
   0   8  19     2625.21     3907.19   1597.95 o 
   0   0  20     3830.08     2416.42   1152.99 o 
   1   0  20     1034.24     1000.36    646.38 o 
   2   0  20      313.49      452.95    624.05 o 
   3   0  20      624.80     1063.20    546.22 o 
   4   0  20     5508.25     5965.28   1114.71 o 
   5   0  20      511.39      742.50    711.75 o 
   6   0  20     3286.85     3019.44    889.08 o 
   7   0  20       63.19     -158.18    487.73 o 
   1   1  20       17.47      -15.64    390.05 o 
   2   1  20     6153.71     6009.08    779.00 o 
   3   1  20      482.68      594.33    369.82 o 
   4   1  20      814.50     1381.79    443.00 o 
   5   1  20      661.31      570.28    464.15 o 
   6   1  20     5378.18     5664.60    785.21 o 
   7   1  20      488.40      536.65    410.30 o 
   0   2  20     4562.38     5862.67   1168.00 o 
   1   2  20       81.65      242.94    383.66 o 
   2   2  20       29.99      170.04    355.20 o 
   3   2  20       18.78       84.43    406.28 o 
   4   2  20     3984.27     3440.71    589.50 o 
   5   2  20      529.88      624.62    429.69 o 
   6   2  20       18.64      -82.12    334.95 o 
   7   2  20      305.23      135.64    387.72 o 
   1   3  20      415.78       80.91    409.00 o 
   2   3  20      795.23      980.83    432.85 o 
   3   3  20       37.87     -352.23    352.23 o 
   4   3  20       28.74      237.18    381.12 o 
   5   3  20       79.71      151.62    348.40 o 
   6   3  20     2051.11     2100.25    561.74 o 
   0   4  20      410.72      309.51    546.81 o 
   1   4  20       16.93      -36.08    370.74 o 
   2   4  20        0.49       93.64    415.31 o 
   3   4  20      279.49      663.41    441.81 o 
   4   4  20      397.60      276.09    367.72 o 
   5   4  20      105.35      -49.91    330.59 o 
   1   5  20      179.27      360.48    393.66 o 
   2   5  20       88.74      213.15    373.29 o 
   3   5  20       61.96      407.83    376.70 o 
   4   5  20     3435.41     3823.10    674.41 o 
   0   6  20     2186.27     1415.18    588.15 o 
   1   6  20      587.32      515.28    413.67 o 
   2   6  20        2.88     -165.15    342.57 o 
   3   6  20        1.63     -411.99    420.35 o 
   1   1  21      783.63      460.54    410.66 o 
   2   1  21      291.63      384.58    375.15 o 
   3   1  21       11.84      188.92    379.93 o 
   4   1  21      303.87      168.71    370.15 o 
   5   1  21       18.32      463.08    383.29 o 
   0   2  21      909.21     1248.01    674.45 o 
   1   2  21        6.28      219.31    355.52 o 
   2   2  21        0.83      808.84    411.95 o 
   3   2  21       71.91     -302.23    348.45 o 
   4   2  21     1796.10     1648.26    457.95 o 
   1   3  21       43.62      319.77    370.50 o 
   2   3  21     2985.24     3464.00    876.20 o 
   3   3  21      156.22        5.94    379.25 o 
   4   3  21      244.37     -207.51    357.53 o 
   0   4  21     4198.86     4952.33   1029.67 o 
   1   4  21      251.18       15.02    394.57 o 
   2   4  21       57.59     -350.27    385.13 o 
                                                 
